# Supplementary material for: Tracing the molecular basis of transcriptional dynamics in noisy data by using an experiment-based mathematical model
Source: Nucleic Acids Res. 2014 Dec 3;43(1):153–61. doi: 10.1093/nar/gku1272 (PMC4288170; doi:10.1093/nar/gku1272)
Supplement: SUPPLEMENTARY DATA [file supp_gku1272_nar-03211-n-2014-File006.zip]

Archive with 1 entries (1 files):
- nar-03211-n-2014-File006.nb
