# Supplementary material for: Tracing the molecular basis of transcriptional dynamics in noisy data by using an experiment-based mathematical model
Source: Nucleic Acids Res. 2014 Dec 3;43(1):153–61. doi: 10.1093/nar/gku1272 (PMC4288170; doi:10.1093/nar/gku1272)
Supplement: SUPPLEMENTARY DATA [file supp_gku1272_nar-03211-n-2014-File006.zip › nar-03211-n-2014-File006.nb]

(* Content-type: application/vnd.wolfram.mathematica *)

(*** Wolfram Notebook File ***)
(* http://www.wolfram.com/nb *)

(* CreatedBy='Mathematica 8.0' *)

(*CacheID: 234*)
(* Internal cache information:
NotebookFileLineBreakTest
NotebookFileLineBreakTest
NotebookDataPosition[       157,          7]
NotebookDataLength[    565230,      13129]
NotebookOptionsPosition[    562749,      13057]
NotebookOutlinePosition[    563212,      13075]
CellTagsIndexPosition[    563169,      13072]
WindowFrame->Normal*)

(* Beginning of Notebook Content *)
Notebook[{
Cell[BoxData[
 StyleBox[
  RowBox[{
   RowBox[{"Data", " ", "lists"}], " ", "-", " ", 
   RowBox[{"all", " ", "datapoints", " ", "and", " ", "averages"}]}],
  FontSize->14]], "Text",
 CellChangeTimes->{{3.577260197469433*^9, 3.577260210414173*^9}, {
  3.5772602696395607`*^9, 3.577260306189651*^9}, {3.5890106730085206`*^9, 
  3.58901070009507*^9}, {3.589223047077367*^9, 3.589223048445445*^9}, {
  3.589223339743106*^9, 3.5892233423172536`*^9}, {3.589223510118851*^9, 
  3.5892235180453043`*^9}},
 FontSize->18,
 Background->RGBColor[1, 0.9, 0.8]],

Cell[BoxData[
 RowBox[{"\n", 
  RowBox[{
   RowBox[{
    RowBox[{"MmRNA", "=", 
     RowBox[{"{", 
      RowBox[{
       RowBox[{"{", 
        RowBox[{
        "0", ",", "15.35`", ",", "13.55`", ",", "17.18`", ",", "12.24`", ",", 
         "15.13`", ",", "17.68`", ",", "15.84`", ",", "16.48`", ",", "21.5`", 
         ",", "13.75`", ",", "15.29`", ",", "16.48`", ",", "13.55`", ",", 
         "14.36`", ",", "19.22`", ",", "12.01`", ",", "14.13`", ",", "17", 
         ",", "15.74`", ",", "15.42`", ",", "18.55`", ",", "12.92`", ",", 
         "14.42`", ",", "18.9`", ",", "30.37`", ",", "12.52`", ",", "15.77`", 
         ",", "20.08`", ",", "31.6`", ",", "13.52`", ",", "17.07`", ",", 
         "18.98`", ",", "27.95`", ",", "12.86`", ",", "18.32`", ",", "32.46`",
          ",", "12.21`", ",", "12.16`", ",", "12.21`", ",", "16.04`", ",", 
         "17.39`", ",", "23.18`", ",", "30.95`", ",", "24.67`", ",", "23.86`",
          ",", "24.11`", ",", "25.13`", ",", "33.14`"}], "}"}], ",", 
       RowBox[{"{", 
        RowBox[{"5", ",", "16.76`", ",", "16.76`", ",", "18.4`"}], "}"}], ",", 
       RowBox[{"{", 
        RowBox[{
        "15", ",", "15.07`", ",", "20.09`", ",", "16.76`", ",", "13.39`", ",",
          "16.76`", ",", "15.07`", ",", "20.09`", ",", "18.4`", ",", "16.76`",
          ",", "16.76`", ",", "16.76`", ",", "18.4`"}], "}"}], ",", 
       RowBox[{"{", 
        RowBox[{
        "30", ",", "18.4`", ",", "16.76`", ",", "16.76`", ",", "11.6`", ",", 
         "13.39`", ",", "13.39`", ",", "23.33`", ",", "20.09`", ",", "18.4`", 
         ",", "16.76`"}], "}"}], ",", 
       RowBox[{"{", 
        RowBox[{
        "45", ",", "16.76`", ",", "20.09`", ",", "18.4`", ",", "20.09`", ",", 
         "16.76`", ",", "16.76`", ",", "18.4`"}], "}"}], ",", 
       RowBox[{"{", 
        RowBox[{
        "60", ",", "23.33`", ",", "26.43`", ",", "24.99`", ",", "18.4`", ",", 
         "16.76`", ",", "13.39`", ",", "16.76`", ",", "26.43`", ",", "13.39`",
          ",", "21.65`", ",", "20.09`", ",", "21.65`", ",", "20.09`"}], "}"}],
        ",", 
       RowBox[{"{", 
        RowBox[{
        "75", ",", "20.09`", ",", "26.43`", ",", "23.33`", ",", "16.76`", ",",
          "20.09`", ",", "16.76`", ",", "20.09`"}], "}"}], ",", 
       RowBox[{"{", 
        RowBox[{
        "90", ",", "26.43`", ",", "21.65`", ",", "26.43`", ",", "21.65`", ",",
          "20.09`", ",", "18.4`", ",", "24.99`"}], "}"}], ",", 
       RowBox[{"{", 
        RowBox[{
        "105", ",", "28.13`", ",", "21.65`", ",", "31.28`", ",", "21.65`", 
         ",", "21.65`", ",", "23.33`", ",", "26.43`"}], "}"}], ",", 
       RowBox[{"{", 
        RowBox[{
        "120", ",", "20.09`", ",", "28.13`", ",", "26.43`", ",", "20.09`", 
         ",", "23.33`", ",", "16.76`", ",", "32.88`", ",", "32.88`", ",", 
         "32.88`", ",", "26.43`", ",", "29.76`"}], "}"}], ",", 
       RowBox[{"{", 
        RowBox[{
        "135", ",", "40.4`", ",", "37.49`", ",", "53.83`", ",", "26.43`", ",",
          "16.76`", ",", "26.43`", ",", "24.99`"}], "}"}], ",", 
       RowBox[{"{", 
        RowBox[{
        "150", ",", "34.35`", ",", "35.88`", ",", "43.54`", ",", "35.88`", 
         ",", "16.76`", ",", "21.65`", ",", "24.99`"}], "}"}], ",", 
       RowBox[{"{", 
        RowBox[{
        "165", ",", "34.35`", ",", "37.49`", ",", "20.09`", ",", "31.28`", 
         ",", "24.99`", ",", "34.35`", ",", "38.92`"}], "}"}], ",", 
       RowBox[{"{", 
        RowBox[{
        "180", ",", "35.88`", ",", "38.92`", ",", "32.88`", ",", "32.88`", 
         ",", "28.13`", ",", "29.76`", ",", "35.88`", ",", "35.88`", ",", 
         "41.94`", ",", "31.28`"}], "}"}], ",", 
       RowBox[{"{", 
        RowBox[{
        "195", ",", "41.94`", ",", "41.94`", ",", "44.92`", ",", "29.76`", 
         ",", "28.13`", ",", "34.35`", ",", "38.92`"}], "}"}], ",", 
       RowBox[{"{", 
        RowBox[{
        "210", ",", "40.4`", ",", "46.64`", ",", "58.38`", ",", "29.76`", ",",
          "41.94`", ",", "37.49`", ",", "29.76`"}], "}"}], ",", 
       RowBox[{"{", 
        RowBox[{
        "225", ",", "41.94`", ",", "49.33`", ",", "69.96`", ",", "41.94`", 
         ",", "29.76`", ",", "32.88`"}], "}"}]}], "}"}]}], ";"}], "\n", 
   RowBox[{
    RowBox[{"premRNA", "=", 
     RowBox[{"{", 
      RowBox[{
       RowBox[{"{", 
        RowBox[{
        "0", ",", "1.03`", ",", "1.07`", ",", "1.19`", ",", "1.57`", ",", 
         "0.71`", ",", "0.63`", ",", "0.93`", ",", "0.8`", ",", "1.32`", ",", 
         "0.79`", ",", "0.89`", ",", "0.84`", ",", "1.03`", ",", "1.2`", ",", 
         "1.52`", ",", "0.46`", ",", "1.55`", ",", "0.92`", ",", "0.94`", ",",
          "1.11`", ",", "1.19`", ",", "1.07`", ",", "0.91`", ",", "1.02`", 
         ",", "0.89`", ",", "1.21`", ",", "0.63`", ",", "0.72`", ",", "0.59`",
          ",", "0.95`", ",", "1.59`", ",", "1.02`", ",", "1.17`", ",", 
         "1.21`", ",", "1.29`", ",", "1.3`", ",", "1.23`", ",", "1.37`", ",", 
         "1.35`"}], "}"}], ",", 
       RowBox[{"{", 
        RowBox[{
        "5", ",", "1.73`", ",", "1.73`", ",", "1.53`", ",", "0.53`", ",", 
         "0.99`", ",", "1.64`"}], "}"}], ",", 
       RowBox[{"{", 
        RowBox[{
        "15", ",", "1.64`", ",", "2.45`", ",", "0.65`", ",", "1.1`", ",", 
         "0.53`", ",", "0.65`", ",", "0.99`"}], "}"}], ",", 
       RowBox[{"{", 
        RowBox[{
        "30", ",", "0.99`", ",", "2.54`", ",", "1.42`", ",", "0.99`", ",", 
         "2.35`", ",", "1.53`", ",", "2.15`", ",", "2.15`", ",", "2.25`"}], 
        "}"}], ",", 
       RowBox[{"{", 
        RowBox[{
        "45", ",", "2.35`", ",", "2.74`", ",", "1.95`", ",", "2.85`", ",", 
         "2.54`", ",", "2.15`", ",", "1.84`", ",", "1.64`"}], "}"}], ",", 
       RowBox[{"{", 
        RowBox[{
        "60", ",", "2.45`", ",", "2.25`", ",", "1.1`", ",", "0.76`", ",", 
         "3.33`", ",", "1.73`", ",", "1.84`", ",", "0.41`", ",", "2.64`", ",",
          "2.74`", ",", "1.84`", ",", "1.53`"}], "}"}], ",", 
       RowBox[{"{", 
        RowBox[{
        "75", ",", "2.05`", ",", "2.25`", ",", "1.1`", ",", "1.53`", ",", 
         "1.95`", ",", "1.73`", ",", "2.25`"}], "}"}], ",", 
       RowBox[{"{", 
        RowBox[{
        "90", ",", "2.15`", ",", "2.54`", ",", "1.64`", ",", "2.25`", ",", 
         "2.35`"}], "}"}], ",", 
       RowBox[{"{", 
        RowBox[{
        "105", ",", "2.05`", ",", "1.73`", ",", "2.05`", ",", "2.25`", ",", 
         "2.45`"}], "}"}], ",", 
       RowBox[{"{", 
        RowBox[{
        "120", ",", "3.43`", ",", "2.64`", ",", "1.73`", ",", "1.84`", ",", 
         "1.95`", ",", "1.84`", ",", "2.85`", ",", "3.14`", ",", "3.43`", ",",
          "5.11`", ",", "2.05`"}], "}"}], ",", 
       RowBox[{"{", 
        RowBox[{
        "135", ",", "2.25`", ",", "2.54`", ",", "2.45`", ",", "2.85`", ",", 
         "2.54`"}], "}"}], ",", 
       RowBox[{"{", 
        RowBox[{
        "150", ",", "2.05`", ",", "2.35`", ",", "2.25`", ",", "1.32`", ",", 
         "1.95`", ",", "3.05`"}], "}"}], ",", 
       RowBox[{"{", 
        RowBox[{
        "165", ",", "1.64`", ",", "2.45`", ",", "2.15`", ",", "3.52`", ",", 
         "2.85`", ",", "1.42`", ",", "2.54`", ",", "4.19`"}], "}"}], ",", 
       RowBox[{"{", 
        RowBox[{
        "180", ",", "1.95`", ",", "3.22`", ",", "3.22`", ",", "2.05`", ",", 
         "3.52`", ",", "2.05`", ",", "2.64`", ",", "3.33`", ",", "2.45`", ",",
          "2.35`"}], "}"}], ",", 
       RowBox[{"{", 
        RowBox[{
        "195", ",", "2.45`", ",", "2.35`", ",", "2.45`", ",", "2.54`"}], 
        "}"}], ",", 
       RowBox[{"{", 
        RowBox[{
        "210", ",", "3.72`", ",", "2.74`", ",", "1.95`", ",", "2.25`", ",", 
         "3.81`", ",", "3.63`", ",", "3.05`"}], "}"}], ",", 
       RowBox[{"{", 
        RowBox[{
        "225", ",", "2.85`", ",", "2.54`", ",", "2.35`", ",", "2.45`", ",", 
         "2.94`"}], "}"}]}], "}"}]}], ";"}], "\n", 
   RowBox[{
    RowBox[{"premRNAd1", "=", 
     RowBox[{"{", 
      RowBox[{
       RowBox[{"{", 
        RowBox[{
        "0", ",", "4.61`", ",", "3.44`", ",", "3.5`", ",", "6.66`", ",", 
         "10.1`", ",", "11.34`", ",", "7.22`"}], "}"}], ",", 
       RowBox[{"{", 
        RowBox[{"1", ",", "8.89`", ",", "6.41`", ",", "3.98`"}], "}"}], ",", 
       RowBox[{"{", 
        RowBox[{"2", ",", "7.02`", ",", "9.86`", ",", "3.93`"}], "}"}], ",", 
       RowBox[{"{", 
        RowBox[{"3", ",", "5.55`", ",", "7.45`", ",", "9.22`"}], "}"}], ",", 
       RowBox[{"{", 
        RowBox[{"4", ",", "3.93`", ",", "4.17`", ",", "10.57`"}], "}"}], ",", 
       RowBox[{"{", 
        RowBox[{
        "5", ",", "1.82`", ",", "0.91`", ",", "1.82`", ",", "4.03`", ",", 
         "5.75`", ",", "4.14`"}], "}"}], ",", 
       RowBox[{"{", 
        RowBox[{"6", ",", "3.87`", ",", "7.17`", ",", "3.39`"}], "}"}], ",", 
       RowBox[{"{", 
        RowBox[{
        "7", ",", "1.7`", ",", "0.98`", ",", "2.05`", ",", "3.11`", ",", 
         "3.71`", ",", "3.39`"}], "}"}], ",", 
       RowBox[{"{", 
        RowBox[{
        "8", ",", "2.39`", ",", "5.19`", ",", "6.61`", ",", "1.34`", ",", 
         "1.58`", ",", "0.85`"}], "}"}], ",", 
       RowBox[{"{", 
        RowBox[{
        "9", ",", "5.8`", ",", "4.61`", ",", "5.08`", ",", "1.64`", ",", 
         "1.88`", ",", "1.7`"}], "}"}], ",", 
       RowBox[{"{", 
        RowBox[{
        "10", ",", "0.66`", ",", "1.16`", ",", "2.62`", ",", "1.04`", ",", 
         "2.73`", ",", "1.28`"}], "}"}], ",", 
       RowBox[{"{", 
        RowBox[{
        "15", ",", "0.52`", ",", "0.98`", ",", "0.66`", ",", "0.52`"}], "}"}],
        ",", 
       RowBox[{"{", "}"}], ",", 
       RowBox[{"{", "}"}]}], "}"}]}], ";"}], "\n", 
   RowBox[{
    RowBox[{"MmRNAd", "=", 
     RowBox[{"{", 
      RowBox[{
       RowBox[{"{", 
        RowBox[{
        "\"\<t\>\"", ",", "\"\<min\>\"", ",", "\"\<n1\>\"", ",", "\"\<n2\>\"",
          ",", "\"\<n3\>\"", ",", "\"\<n4\>\"", ",", "\"\<n5\>\"", ",", 
         "\"\<n6\>\"", ",", "\"\<n7\>\""}], "}"}], ",", 
       RowBox[{"{", 
        RowBox[{
        "0", ",", "38.8`", ",", "30.87`", ",", "51.24`", ",", "36.38`", ",", 
         "35.77`", ",", "28.39`", ",", "46.54`"}], "}"}], ",", 
       RowBox[{"{", 
        RowBox[{"10", ",", "29.01`", ",", "41.79`", ",", "25.25`"}], "}"}], 
       ",", 
       RowBox[{"{", 
        RowBox[{"20", ",", "33.94`", ",", "32.1`", ",", "29.01`"}], "}"}], 
       ",", 
       RowBox[{"{", 
        RowBox[{"30", ",", "35.16`", ",", "35.16`", ",", "47.72`"}], "}"}], 
       ",", 
       RowBox[{"{", 
        RowBox[{"45", ",", "31.49`", ",", "48.31`"}], "}"}], ",", 
       RowBox[{"{", 
        RowBox[{"50", ",", "30.25`", ",", "44.18`"}], "}"}], ",", 
       RowBox[{"{", 
        RowBox[{
        "60", ",", "29.63`", ",", "22.07`", ",", "36.98`", ",", "27.77`", ",",
          "36.38`"}], "}"}], ",", 
       RowBox[{"{", 
        RowBox[{"90", ",", "28.39`", ",", "18.19`", ",", "33.94`"}], "}"}], 
       ",", 
       RowBox[{"{", 
        RowBox[{"120", ",", "30.87`", ",", "15.54`", ",", "29.01`"}], "}"}], 
       ",", 
       RowBox[{"{", 
        RowBox[{"150", ",", "29.01`", ",", "12.85`", ",", "30.87`"}], "}"}], 
       ",", 
       RowBox[{"{", 
        RowBox[{"180", ",", "18.84`", ",", "12.17`", ",", "22.71`"}], "}"}]}],
       "}"}]}], ";"}], "\n", 
   RowBox[{
    RowBox[{"MmRNAI", "=", 
     RowBox[{"{", 
      RowBox[{
       RowBox[{"{", 
        RowBox[{
        "0", ",", "13.39`", ",", "11.6`", ",", "16.76`", ",", "21.65`"}], 
        "}"}], ",", 
       RowBox[{"{", 
        RowBox[{
        "15", ",", "8.08`", ",", "8.08`", ",", "16.76`", ",", "15.07`"}], 
        "}"}], ",", 
       RowBox[{"{", 
        RowBox[{
        "30", ",", "16.76`", ",", "16.76`", ",", "15.07`", ",", "8.08`"}], 
        "}"}], ",", 
       RowBox[{"{", 
        RowBox[{
        "45", ",", "13.39`", ",", "9.86`", ",", "16.76`", ",", "15.07`"}], 
        "}"}], ",", 
       RowBox[{"{", 
        RowBox[{
        "60", ",", "18.4`", ",", "15.07`", ",", "15.07`", ",", "9.86`"}], 
        "}"}], ",", 
       RowBox[{"{", 
        RowBox[{
        "75", ",", "15.07`", ",", "13.39`", ",", "16.76`", ",", "9.86`"}], 
        "}"}], ",", 
       RowBox[{"{", 
        RowBox[{"90", ",", "20.09`", ",", "21.65`", ",", "23.33`"}], "}"}], 
       ",", 
       RowBox[{"{", 
        RowBox[{"105", ",", "11.6`", ",", "18.4`", ",", "21.65`"}], "}"}], 
       ",", 
       RowBox[{"{", 
        RowBox[{"120", ",", "11.6`", ",", "23.33`", ",", "16.76`"}], "}"}], 
       ",", 
       RowBox[{"{", 
        RowBox[{"135", ",", "18.4`", ",", "15.07`", ",", "18.4`"}], "}"}], 
       ",", 
       RowBox[{"{", 
        RowBox[{"150", ",", "23.33`", ",", "29.76`", ",", "18.4`"}], "}"}], 
       ",", 
       RowBox[{"{", 
        RowBox[{
        "165", ",", "15.07`", ",", "6.21`", ",", "16.76`", ",", "38.92`"}], 
        "}"}], ",", 
       RowBox[{"{", 
        RowBox[{
        "180", ",", "13.39`", ",", "15.07`", ",", "15.07`", ",", "24.99`"}], 
        "}"}], ",", 
       RowBox[{"{", 
        RowBox[{
        "195", ",", "13.39`", ",", "18.4`", ",", "35.88`", ",", "31.28`"}], 
        "}"}], ",", 
       RowBox[{"{", 
        RowBox[{
        "210", ",", "11.6`", ",", "23.33`", ",", "21.65`", ",", "18.4`"}], 
        "}"}]}], "}"}]}], ";"}], "\n", 
   RowBox[{
    RowBox[{"premRNAI", "=", 
     RowBox[{"{", 
      RowBox[{
       RowBox[{"{", 
        RowBox[{"0", ",", "3.05`", ",", "4.01`", ",", "2.74`", ",", "3.81`"}],
         "}"}], ",", 
       RowBox[{"{", 
        RowBox[{
        "15", ",", "2.94`", ",", "3.43`", ",", "2.15`", ",", "5.57`"}], "}"}],
        ",", 
       RowBox[{"{", 
        RowBox[{"30", ",", "4.65`", ",", "3.22`", ",", "3.33`"}], "}"}], ",", 
       RowBox[{"{", 
        RowBox[{"45", ",", "3.33`", ",", "4.57`", ",", "3.81`"}], "}"}], ",", 
       RowBox[{"{", 
        RowBox[{
        "60", ",", "4.08`", ",", "4.65`", ",", "3.43`", ",", "4.74`"}], "}"}],
        ",", 
       RowBox[{"{", 
        RowBox[{"75", ",", "4.29`", ",", "5.4`", ",", "2.85`", ",", "6.55`"}],
         "}"}], ",", 
       RowBox[{"{", 
        RowBox[{"90", ",", "4.19`", ",", "5.3`", ",", "2.94`", ",", "7.02`"}],
         "}"}], ",", 
       RowBox[{"{", 
        RowBox[{
        "105", ",", "4.29`", ",", "4.37`", ",", "2.54`", ",", "5.01`"}], 
        "}"}], ",", 
       RowBox[{"{", 
        RowBox[{"120", ",", "3.91`", ",", "3.22`", ",", "4.74`"}], "}"}], ",", 
       RowBox[{"{", 
        RowBox[{"135", ",", "5.21`", ",", "2.64`", ",", "5.3`"}], "}"}], ",", 
       RowBox[{"{", 
        RowBox[{
        "150", ",", "4.74`", ",", "6.39`", ",", "3.33`", ",", "5.21`"}], 
        "}"}], ",", 
       RowBox[{"{", 
        RowBox[{
        "165", ",", "4.29`", ",", "6.39`", ",", "3.22`", ",", "4.65`"}], 
        "}"}], ",", 
       RowBox[{"{", 
        RowBox[{
        "180", ",", "3.72`", ",", "5.3`", ",", "3.43`", ",", "5.93`"}], "}"}],
        ",", 
       RowBox[{"{", 
        RowBox[{
        "195", ",", "5.3`", ",", "2.94`", ",", "4.29`", ",", "7.11`"}], "}"}],
        ",", 
       RowBox[{"{", 
        RowBox[{
        "210", ",", "4.46`", ",", "5.75`", ",", "5.57`", ",", "7.28`"}], 
        "}"}]}], "}"}]}], ";"}], "\[IndentingNewLine]", 
   RowBox[{"(*", 
    RowBox[{"average", " ", "calculation"}], "*)"}], "\n", 
   RowBox[{
    RowBox[{"MmRNAav", "=", 
     RowBox[{"Table", "[", 
      RowBox[{
       RowBox[{"{", 
        RowBox[{
         RowBox[{"MmRNA", "[", 
          RowBox[{"[", 
           RowBox[{"i", ",", "1"}], "]"}], "]"}], ",", " ", 
         RowBox[{"Mean", "[", 
          RowBox[{"MmRNA", "[", 
           RowBox[{"[", 
            RowBox[{"i", ",", 
             RowBox[{"2", ";;", "All"}]}], "]"}], "]"}], "]"}]}], "}"}], ",", 
       " ", 
       RowBox[{"{", 
        RowBox[{"i", ",", "1", ",", 
         RowBox[{"Length", "[", "MmRNA", "]"}]}], "}"}]}], "]"}]}], ";"}], 
   "\n", 
   RowBox[{
    RowBox[{"premRNAav", "=", 
     RowBox[{"Table", "[", 
      RowBox[{
       RowBox[{"{", 
        RowBox[{
         RowBox[{"premRNA", "[", 
          RowBox[{"[", 
           RowBox[{"i", ",", "1"}], "]"}], "]"}], ",", " ", 
         RowBox[{"Mean", "[", 
          RowBox[{"premRNA", "[", 
           RowBox[{"[", 
            RowBox[{"i", ",", 
             RowBox[{"2", ";;", "All"}]}], "]"}], "]"}], "]"}]}], "}"}], ",", 
       " ", 
       RowBox[{"{", 
        RowBox[{"i", ",", "1", ",", 
         RowBox[{"Length", "[", "premRNA", "]"}]}], "}"}]}], "]"}]}], ";"}], 
   "\[IndentingNewLine]", 
   RowBox[{"(*", 
    RowBox[{
     RowBox[{"multiplication", " ", "of", " ", "the", " ", "pre"}], "-", 
     RowBox[{
     "mRNA", " ", "decay", " ", "data", " ", "with", " ", "a", " ", 
      "factor"}]}], "*)"}], "\[IndentingNewLine]", 
   RowBox[{
    RowBox[{"premRNAd", "=", 
     RowBox[{"Table", "[", 
      RowBox[{
       RowBox[{
        RowBox[{"{", 
         RowBox[{
          RowBox[{"premRNAd1", "[", 
           RowBox[{"[", 
            RowBox[{"i", ",", "1"}], "]"}], "]"}], ",", " ", 
          RowBox[{
           RowBox[{"premRNAd1", "[", 
            RowBox[{"[", 
             RowBox[{"i", ",", 
              RowBox[{"2", ";;", "All"}]}], "]"}], "]"}], "*", "0.3998"}]}], 
         "}"}], "//", "Flatten"}], ",", " ", 
       RowBox[{"{", 
        RowBox[{"i", ",", "1", ",", 
         RowBox[{
          RowBox[{"Length", "[", "premRNAd1", "]"}], "-", "2"}]}], "}"}]}], 
      "]"}]}], ";"}], "\[IndentingNewLine]", 
   RowBox[{
    RowBox[{"premRNAdav", "=", 
     RowBox[{"Table", "[", 
      RowBox[{
       RowBox[{"{", 
        RowBox[{
         RowBox[{"premRNAd", "[", 
          RowBox[{"[", 
           RowBox[{"i", ",", "1"}], "]"}], "]"}], ",", " ", 
         RowBox[{"Mean", "[", 
          RowBox[{"premRNAd", "[", 
           RowBox[{"[", 
            RowBox[{"i", ",", 
             RowBox[{"2", ";;", "All"}]}], "]"}], "]"}], "]"}]}], "}"}], ",", 
       " ", 
       RowBox[{"{", 
        RowBox[{"i", ",", "1", ",", 
         RowBox[{"Length", "[", "premRNAd", "]"}]}], "}"}]}], "]"}]}], ";"}], 
   "\[IndentingNewLine]", 
   RowBox[{
    RowBox[{"MmRNAdav", "=", 
     RowBox[{"Table", "[", 
      RowBox[{
       RowBox[{"{", 
        RowBox[{
         RowBox[{"MmRNAd", "[", 
          RowBox[{"[", 
           RowBox[{"i", ",", "1"}], "]"}], "]"}], ",", " ", 
         RowBox[{"Mean", "[", 
          RowBox[{"MmRNAd", "[", 
           RowBox[{"[", 
            RowBox[{"i", ",", 
             RowBox[{"2", ";;", "All"}]}], "]"}], "]"}], "]"}]}], "}"}], ",", 
       " ", 
       RowBox[{"{", 
        RowBox[{"i", ",", "1", ",", 
         RowBox[{"Length", "[", "MmRNAd", "]"}]}], "}"}]}], "]"}]}], ";"}], 
   "\[IndentingNewLine]", 
   RowBox[{
    RowBox[{"MmRNAIav", "=", 
     RowBox[{"Table", "[", 
      RowBox[{
       RowBox[{"{", 
        RowBox[{
         RowBox[{"MmRNAI", "[", 
          RowBox[{"[", 
           RowBox[{"i", ",", "1"}], "]"}], "]"}], ",", " ", 
         RowBox[{"Mean", "[", 
          RowBox[{"MmRNAI", "[", 
           RowBox[{"[", 
            RowBox[{"i", ",", 
             RowBox[{"2", ";;", "All"}]}], "]"}], "]"}], "]"}]}], "}"}], ",", 
       " ", 
       RowBox[{"{", 
        RowBox[{"i", ",", "1", ",", 
         RowBox[{"Length", "[", "MmRNAI", "]"}]}], "}"}]}], "]"}]}], ";"}], 
   "\[IndentingNewLine]", 
   RowBox[{
    RowBox[{"premRNAIav", "=", 
     RowBox[{"Table", "[", 
      RowBox[{
       RowBox[{"{", 
        RowBox[{
         RowBox[{"premRNAI", "[", 
          RowBox[{"[", 
           RowBox[{"i", ",", "1"}], "]"}], "]"}], ",", " ", 
         RowBox[{"Mean", "[", 
          RowBox[{"premRNAI", "[", 
           RowBox[{"[", 
            RowBox[{"i", ",", 
             RowBox[{"2", ";;", "All"}]}], "]"}], "]"}], "]"}]}], "}"}], ",", 
       " ", 
       RowBox[{"{", 
        RowBox[{"i", ",", "1", ",", 
         RowBox[{"Length", "[", "premRNAI", "]"}]}], "}"}]}], "]"}]}], 
    ";"}]}]}]], "Input",
 CellChangeTimes->{{3.5452816963026624`*^9, 3.545281717615882*^9}, {
   3.545281830974365*^9, 3.5452818323974466`*^9}, {3.545281912648037*^9, 
   3.545282073342228*^9}, 3.5452823253966446`*^9, 3.5452824862168427`*^9, {
   3.545283472162236*^9, 3.545283510017401*^9}, {3.5453241190827227`*^9, 
   3.5453241213548527`*^9}, {3.545324362802663*^9, 3.5453243658908396`*^9}, {
   3.545655475942159*^9, 3.545655478093282*^9}, {3.545656042154005*^9, 
   3.545656044219123*^9}, {3.577201164037837*^9, 3.5772011647298765`*^9}, {
   3.5772556006045065`*^9, 3.5772556035496755`*^9}, {3.5772589655789723`*^9, 
   3.5772590588833094`*^9}, {3.577259140265964*^9, 3.577259143252135*^9}, {
   3.577259219378489*^9, 3.5772592336333046`*^9}, {3.5772602794441214`*^9, 
   3.5772602924388647`*^9}, {3.57735279304102*^9, 3.5773527944311*^9}, {
   3.5773575094927855`*^9, 3.577357535407268*^9}, {3.5890106639880047`*^9, 
   3.5890106660811243`*^9}, 3.589230145655382*^9}],

Cell["\<\
Plot of pre- and mature mRNA ligand induction timecourse, decay  and ligand \
treatment after splicing inhibition data - all values and averages\
\>", "Text",
 CellChangeTimes->{{3.549095549609868*^9, 3.54909556729988*^9}, {
  3.5772608979274964`*^9, 3.577260907826063*^9}, {3.5892301809033985`*^9, 
  3.589230200325509*^9}},
 FontSize->14,
 Background->RGBColor[1, 0.9, 0.8]],

Cell[BoxData[{
 RowBox[{
  RowBox[{"In1", "=", 
   RowBox[{"ListPlot", "[", 
    RowBox[{
     RowBox[{"Flatten", "[", 
      RowBox[{
       RowBox[{"Table", "[", 
        RowBox[{
         RowBox[{"Table", "[", 
          RowBox[{
           RowBox[{"{", 
            RowBox[{
             RowBox[{"premRNA", "[", 
              RowBox[{"[", 
               RowBox[{"j", ",", "1"}], "]"}], "]"}], ",", 
             RowBox[{"premRNA", "[", 
              RowBox[{"[", 
               RowBox[{"j", ",", "i"}], "]"}], "]"}]}], "}"}], ",", " ", 
           RowBox[{"{", 
            RowBox[{"i", ",", "2", ",", 
             RowBox[{"Length", "[", 
              RowBox[{"premRNA", "[", 
               RowBox[{"[", "j", "]"}], "]"}], "]"}]}], "}"}]}], "]"}], ",", 
         " ", 
         RowBox[{"{", 
          RowBox[{"j", ",", "1", ",", 
           RowBox[{"Length", "[", "premRNA", "]"}]}], "}"}]}], "]"}], ",", 
       "1"}], "]"}], ",", 
     RowBox[{"PlotStyle", "\[Rule]", " ", "Blue"}], ",", 
     RowBox[{"PlotMarkers", "\[Rule]", " ", 
      RowBox[{"{", 
       RowBox[{"\"\<\[FilledCircle]\>\"", ",", "17"}], "}"}]}], ",", 
     RowBox[{"Joined", "->", "False"}], ",", 
     RowBox[{"PlotRange", "\[Rule]", " ", 
      RowBox[{"{", 
       RowBox[{"0", ",", "5.5"}], "}"}]}], ",", 
     RowBox[{"FrameTicks", "->", 
      RowBox[{"{", 
       RowBox[{
        RowBox[{"{", 
         RowBox[{
         "0", ",", "30", ",", "60", ",", "90", ",", "120", ",", "150", ",", 
          "180", ",", "210"}], "}"}], " ", ",", " ", 
        RowBox[{"{", 
         RowBox[{
         "0", ",", "1", ",", "2", ",", "3", ",", "4", ",", "5", ",", "6"}], 
         "}"}]}], "}"}]}], ",", 
     RowBox[{"Frame", "\[Rule]", " ", 
      RowBox[{"{", 
       RowBox[{"True", ",", " ", "True", ",", "False", ",", " ", "False"}], 
       "}"}]}], ",", 
     RowBox[{"FrameStyle", "\[Rule]", 
      RowBox[{"Thickness", "[", "0.0055", "]"}]}], ",", "  ", 
     RowBox[{"BaseStyle", "\[Rule]", 
      RowBox[{"{", 
       RowBox[{
        RowBox[{"FontFamily", "\[Rule]", "\"\<Helvetica\>\""}], ",", 
        RowBox[{"FontSize", "\[Rule]", "20"}], ",", 
        RowBox[{"FontWeight", "\[Rule]", "\"\<Bold\>\""}]}], "}"}]}], " ", 
     ",", 
     RowBox[{"FrameLabel", "\[Rule]", 
      RowBox[{"{", 
       RowBox[{"\"\<t,min\>\"", ",", "\"\<# pre-mRNAs per gene copy\>\""}], 
       "}"}]}], ",", " ", 
     RowBox[{"AspectRatio", "->", "0.6"}]}], "]"}]}], 
  ";"}], "\[IndentingNewLine]", 
 RowBox[{
  RowBox[{"Ex1", "=", 
   RowBox[{"ListPlot", "[", 
    RowBox[{
     RowBox[{"Flatten", "[", 
      RowBox[{
       RowBox[{"Table", "[", 
        RowBox[{
         RowBox[{"Table", "[", 
          RowBox[{
           RowBox[{"{", 
            RowBox[{
             RowBox[{"MmRNA", "[", 
              RowBox[{"[", 
               RowBox[{"j", ",", "1"}], "]"}], "]"}], ",", 
             RowBox[{"MmRNA", "[", 
              RowBox[{"[", 
               RowBox[{"j", ",", "i"}], "]"}], "]"}]}], "}"}], ",", " ", 
           RowBox[{"{", 
            RowBox[{"i", ",", "2", ",", 
             RowBox[{"Length", "[", 
              RowBox[{"MmRNA", "[", 
               RowBox[{"[", "j", "]"}], "]"}], "]"}]}], "}"}]}], "]"}], ",", 
         " ", 
         RowBox[{"{", 
          RowBox[{"j", ",", "1", ",", 
           RowBox[{"Length", "[", "MmRNA", "]"}]}], "}"}]}], "]"}], ",", 
       "1"}], "]"}], ",", "  ", 
     RowBox[{"PlotStyle", "\[Rule]", " ", "Red"}], ",", " ", 
     RowBox[{"PlotMarkers", "\[Rule]", " ", 
      RowBox[{"{", 
       RowBox[{"\"\<\[FilledCircle]\>\"", ",", "17"}], "}"}]}], ",", " ", 
     RowBox[{"PlotRange", "\[Rule]", 
      RowBox[{"{", 
       RowBox[{
        RowBox[{"{", 
         RowBox[{"0", ",", " ", "All"}], "}"}], ",", 
        RowBox[{"{", 
         RowBox[{"0", ",", "All"}], "}"}]}], " ", "}"}]}], ",", 
     RowBox[{"FrameTicks", "->", 
      RowBox[{"{", 
       RowBox[{
        RowBox[{"{", 
         RowBox[{
         "0", ",", "30", ",", "60", ",", "90", ",", "120", ",", "150", ",", 
          "180", ",", "210", ",", " ", "240"}], "}"}], " ", ",", " ", 
        RowBox[{"{", 
         RowBox[{
         "0", ",", "10", ",", "20", ",", "30", ",", "40", ",", "50", ",", 
          "60", ",", "70"}], "}"}]}], "}"}]}], ",", 
     RowBox[{"Frame", "\[Rule]", " ", 
      RowBox[{"{", 
       RowBox[{"True", ",", " ", "True", ",", "False", ",", " ", "False"}], 
       "}"}]}], ",", 
     RowBox[{"FrameStyle", "\[Rule]", 
      RowBox[{"Thickness", "[", "0.0055", "]"}]}], ",", "  ", 
     RowBox[{"BaseStyle", "\[Rule]", 
      RowBox[{"{", 
       RowBox[{
        RowBox[{"FontFamily", "\[Rule]", "\"\<Helvetica\>\""}], ",", 
        RowBox[{"FontSize", "\[Rule]", "20"}], ",", 
        RowBox[{"FontWeight", "\[Rule]", "\"\<Bold\>\""}]}], "}"}]}], " ", 
     ",", 
     RowBox[{"FrameLabel", "\[Rule]", 
      RowBox[{"{", 
       RowBox[{"\"\<t,min\>\"", ",", "\"\<# mature mRNAs per gene copy\>\""}],
        "}"}]}], ",", " ", 
     RowBox[{"AspectRatio", "->", "0.6"}]}], "]"}]}], 
  ";"}], "\[IndentingNewLine]", 
 RowBox[{
  RowBox[{"In2", "=", 
   RowBox[{"ListPlot", "[", 
    RowBox[{"premRNAav", ",", " ", 
     RowBox[{"PlotMarkers", "\[Rule]", " ", 
      RowBox[{"{", 
       RowBox[{"\[EmptyCircle]", ",", " ", "45"}], "}"}]}], ",", 
     RowBox[{"PlotStyle", "\[Rule]", " ", "Blue"}], ",", 
     RowBox[{"Joined", "->", "False"}], ",", 
     RowBox[{"PlotRange", "\[Rule]", " ", 
      RowBox[{"{", 
       RowBox[{"0", ",", "5"}], "}"}]}], ",", 
     RowBox[{"FrameTicks", "->", 
      RowBox[{"{", 
       RowBox[{
        RowBox[{"{", 
         RowBox[{
         "0", ",", "30", ",", "60", ",", "90", ",", "120", ",", "150", ",", 
          "180", ",", "210"}], "}"}], " ", ",", " ", 
        RowBox[{"{", 
         RowBox[{
         "0", ",", "1", ",", "2", ",", "3", ",", "4", ",", "5", ",", "6"}], 
         "}"}]}], "}"}]}], ",", 
     RowBox[{"Frame", "\[Rule]", " ", 
      RowBox[{"{", 
       RowBox[{"True", ",", " ", "True", ",", "False", ",", " ", "False"}], 
       "}"}]}], ",", 
     RowBox[{"FrameStyle", "\[Rule]", 
      RowBox[{"Thickness", "[", "0.0055", "]"}]}], ",", "  ", 
     RowBox[{"BaseStyle", "\[Rule]", 
      RowBox[{"{", 
       RowBox[{
        RowBox[{"FontFamily", "\[Rule]", "\"\<Helvetica\>\""}], ",", 
        RowBox[{"FontSize", "\[Rule]", "20"}], ",", 
        RowBox[{"FontWeight", "\[Rule]", "\"\<Bold\>\""}]}], "}"}]}], " ", 
     ",", 
     RowBox[{"FrameLabel", "\[Rule]", 
      RowBox[{"{", 
       RowBox[{"\"\<t,min\>\"", ",", "\"\<# pre-mRNAs per gene copy\>\""}], 
       "}"}]}], ",", " ", 
     RowBox[{"AspectRatio", "->", "0.6"}]}], "]"}]}], ";"}], "\n", 
 RowBox[{
  RowBox[{
   RowBox[{"Ex2", "=", 
    RowBox[{"ListPlot", "[", 
     RowBox[{"MmRNAav", ",", " ", 
      RowBox[{"PlotMarkers", "\[Rule]", " ", 
       RowBox[{"{", 
        RowBox[{"\[EmptyCircle]", ",", " ", "45"}], "}"}]}], ",", 
      RowBox[{"PlotStyle", "\[Rule]", " ", "Red"}], ",", " ", 
      RowBox[{"PlotRange", "\[Rule]", 
       RowBox[{"{", 
        RowBox[{
         RowBox[{"{", 
          RowBox[{"0", ",", " ", "All"}], "}"}], ",", 
         RowBox[{"{", 
          RowBox[{"0", ",", "All"}], "}"}]}], " ", "}"}]}], ",", 
      RowBox[{"FrameTicks", "->", 
       RowBox[{"{", 
        RowBox[{
         RowBox[{"{", 
          RowBox[{
          "0", ",", "30", ",", "60", ",", "90", ",", "120", ",", "150", ",", 
           "180", ",", "210"}], "}"}], " ", ",", " ", 
         RowBox[{"{", 
          RowBox[{
          "0", ",", "10", ",", "20", ",", "30", ",", "40", ",", "50", ",", 
           "60", ",", "70"}], "}"}]}], "}"}]}], ",", 
      RowBox[{"Frame", "\[Rule]", " ", 
       RowBox[{"{", 
        RowBox[{"True", ",", " ", "True", ",", "False", ",", " ", "False"}], 
        "}"}]}], ",", 
      RowBox[{"FrameStyle", "\[Rule]", 
       RowBox[{"Thickness", "[", "0.0055", "]"}]}], ",", "  ", 
      RowBox[{"BaseStyle", "\[Rule]", 
       RowBox[{"{", 
        RowBox[{
         RowBox[{"FontFamily", "\[Rule]", "\"\<Helvetica\>\""}], ",", 
         RowBox[{"FontSize", "\[Rule]", "20"}], ",", 
         RowBox[{"FontWeight", "\[Rule]", "\"\<Bold\>\""}]}], "}"}]}], " ", 
      ",", 
      RowBox[{"FrameLabel", "\[Rule]", 
       RowBox[{"{", 
        RowBox[{
        "\"\<t,min\>\"", ",", "\"\<# mature mRNAs per gene copy\>\""}], 
        "}"}]}], ",", " ", 
      RowBox[{"AspectRatio", "->", "0.6"}]}], "]"}]}], ";"}], "\n"}], "\n", 
 RowBox[{
  RowBox[{"Din1", "=", 
   RowBox[{"ListPlot", "[", 
    RowBox[{
     RowBox[{"Flatten", "[", 
      RowBox[{
       RowBox[{"Table", "[", 
        RowBox[{
         RowBox[{"Table", "[", 
          RowBox[{
           RowBox[{"{", 
            RowBox[{
             RowBox[{"premRNAd", "[", 
              RowBox[{"[", 
               RowBox[{"j", ",", "1"}], "]"}], "]"}], ",", 
             RowBox[{"premRNAd", "[", 
              RowBox[{"[", 
               RowBox[{"j", ",", "i"}], "]"}], "]"}]}], "}"}], ",", " ", 
           RowBox[{"{", 
            RowBox[{"i", ",", "2", ",", 
             RowBox[{"Length", "[", 
              RowBox[{"premRNAd", "[", 
               RowBox[{"[", "j", "]"}], "]"}], "]"}]}], "}"}]}], "]"}], ",", 
         " ", 
         RowBox[{"{", 
          RowBox[{"j", ",", "1", ",", 
           RowBox[{"Length", "[", "MmRNAd", "]"}]}], "}"}]}], "]"}], ",", 
       "1"}], "]"}], ",", "  ", 
     RowBox[{"PlotStyle", "\[Rule]", " ", "Blue"}], ",", " ", 
     RowBox[{"PlotMarkers", "\[Rule]", " ", 
      RowBox[{"{", 
       RowBox[{"\"\<\[FilledCircle]\>\"", ",", "17"}], "}"}]}], ",", " ", 
     RowBox[{"PlotRange", "\[Rule]", 
      RowBox[{"{", 
       RowBox[{
        RowBox[{"{", 
         RowBox[{"0", ",", " ", "All"}], "}"}], ",", 
        RowBox[{"{", 
         RowBox[{"0", ",", "All"}], "}"}]}], " ", "}"}]}], ",", 
     RowBox[{"FrameTicks", "->", 
      RowBox[{"{", 
       RowBox[{
        RowBox[{"{", 
         RowBox[{"0", ",", "10", ",", "20", ",", "30"}], "}"}], " ", ",", " ", 
        RowBox[{"{", 
         RowBox[{"0", ",", "1", ",", "2", ",", "3", ",", "4"}], "}"}]}], 
       "}"}]}], ",", 
     RowBox[{"Frame", "\[Rule]", " ", 
      RowBox[{"{", 
       RowBox[{"True", ",", " ", "True", ",", "False", ",", " ", "False"}], 
       "}"}]}], ",", 
     RowBox[{"FrameStyle", "\[Rule]", 
      RowBox[{"Thickness", "[", "0.0055", "]"}]}], ",", "  ", 
     RowBox[{"BaseStyle", "\[Rule]", 
      RowBox[{"{", 
       RowBox[{
        RowBox[{"FontFamily", "\[Rule]", "\"\<Helvetica\>\""}], ",", 
        RowBox[{"FontSize", "\[Rule]", "20"}], ",", 
        RowBox[{"FontWeight", "\[Rule]", "\"\<Bold\>\""}]}], "}"}]}], " ", 
     ",", 
     RowBox[{"FrameLabel", "\[Rule]", 
      RowBox[{"{", 
       RowBox[{"\"\<t,min\>\"", ",", "\"\<# pre-mRNA\>\""}], "}"}]}], ",", 
     " ", 
     RowBox[{"AspectRatio", "->", "0.6"}]}], "]"}]}], ";", 
  RowBox[{"Din2", "=", 
   RowBox[{"ListPlot", "[", 
    RowBox[{"premRNAdav", ",", " ", 
     RowBox[{"PlotMarkers", "\[Rule]", " ", 
      RowBox[{"{", 
       RowBox[{"\[EmptyCircle]", ",", " ", "45"}], "}"}]}], ",", 
     RowBox[{"PlotStyle", "\[Rule]", " ", "Blue"}], ",", 
     RowBox[{"Joined", "->", "False"}], ",", 
     RowBox[{"PlotRange", "\[Rule]", " ", 
      RowBox[{"{", 
       RowBox[{"0", ",", "5"}], "}"}]}], ",", 
     RowBox[{"FrameTicks", "->", 
      RowBox[{"{", 
       RowBox[{
        RowBox[{"{", 
         RowBox[{"0", ",", "5", " ", ",", "10", ",", "15", ",", "20"}], "}"}],
         ",", " ", 
        RowBox[{"{", 
         RowBox[{"0", ",", "1", ",", "2", ",", "3", ",", "4"}], "}"}]}], 
       "}"}]}], ",", 
     RowBox[{"Frame", "\[Rule]", " ", 
      RowBox[{"{", 
       RowBox[{"True", ",", " ", "True", ",", "False", ",", " ", "False"}], 
       "}"}]}], ",", 
     RowBox[{"FrameStyle", "\[Rule]", 
      RowBox[{"Thickness", "[", "0.0055", "]"}]}], ",", "  ", 
     RowBox[{"BaseStyle", "\[Rule]", 
      RowBox[{"{", 
       RowBox[{
        RowBox[{"FontFamily", "\[Rule]", "\"\<Helvetica\>\""}], ",", 
        RowBox[{"FontSize", "\[Rule]", "20"}], ",", 
        RowBox[{"FontWeight", "\[Rule]", "\"\<Bold\>\""}]}], "}"}]}], " ", 
     ",", 
     RowBox[{"FrameLabel", "\[Rule]", 
      RowBox[{"{", 
       RowBox[{"\"\<t,min\>\"", ",", "\"\<# pre-mRNAs per gene copy\>\""}], 
       "}"}]}], ",", " ", 
     RowBox[{"AspectRatio", "->", "0.6"}]}], "]"}]}], 
  ";"}], "\[IndentingNewLine]", 
 RowBox[{
  RowBox[{"Dex1", "=", 
   RowBox[{"ListPlot", "[", 
    RowBox[{
     RowBox[{"Flatten", "[", 
      RowBox[{
       RowBox[{"Table", "[", 
        RowBox[{
         RowBox[{"Table", "[", 
          RowBox[{
           RowBox[{"{", 
            RowBox[{
             RowBox[{"MmRNAd", "[", 
              RowBox[{"[", 
               RowBox[{"j", ",", "1"}], "]"}], "]"}], ",", 
             RowBox[{"MmRNAd", "[", 
              RowBox[{"[", 
               RowBox[{"j", ",", "i"}], "]"}], "]"}]}], "}"}], ",", " ", 
           RowBox[{"{", 
            RowBox[{"i", ",", "2", ",", 
             RowBox[{"Length", "[", 
              RowBox[{"MmRNAd", "[", 
               RowBox[{"[", "j", "]"}], "]"}], "]"}]}], "}"}]}], "]"}], ",", 
         " ", 
         RowBox[{"{", 
          RowBox[{"j", ",", "1", ",", 
           RowBox[{"Length", "[", "MmRNAd", "]"}]}], "}"}]}], "]"}], ",", 
       "1"}], "]"}], ",", "  ", 
     RowBox[{"PlotStyle", "\[Rule]", " ", "Red"}], ",", " ", 
     RowBox[{"PlotMarkers", "\[Rule]", " ", 
      RowBox[{"{", 
       RowBox[{"\"\<\[FilledCircle]\>\"", ",", "17"}], "}"}]}], ",", " ", 
     RowBox[{"PlotRange", "\[Rule]", 
      RowBox[{"{", 
       RowBox[{
        RowBox[{"{", 
         RowBox[{"0", ",", " ", "All"}], "}"}], ",", 
        RowBox[{"{", 
         RowBox[{"0", ",", "All"}], "}"}]}], " ", "}"}]}], ",", 
     RowBox[{"FrameTicks", "->", 
      RowBox[{"{", 
       RowBox[{
        RowBox[{"{", 
         RowBox[{
         "0", ",", "30", ",", "60", ",", "90", ",", "120", ",", "150", ",", 
          "180", ",", "210"}], "}"}], " ", ",", " ", 
        RowBox[{"{", 
         RowBox[{
         "0", ",", "10", ",", "20", ",", "30", ",", "40", ",", "50", ",", 
          "60", ",", "70"}], "}"}]}], "}"}]}], ",", 
     RowBox[{"Frame", "\[Rule]", " ", 
      RowBox[{"{", 
       RowBox[{"True", ",", " ", "True", ",", "False", ",", " ", "False"}], 
       "}"}]}], ",", 
     RowBox[{"FrameStyle", "\[Rule]", 
      RowBox[{"Thickness", "[", "0.0055", "]"}]}], ",", "  ", 
     RowBox[{"BaseStyle", "\[Rule]", 
      RowBox[{"{", 
       RowBox[{
        RowBox[{"FontFamily", "\[Rule]", "\"\<Helvetica\>\""}], ",", 
        RowBox[{"FontSize", "\[Rule]", "20"}], ",", 
        RowBox[{"FontWeight", "\[Rule]", "\"\<Bold\>\""}]}], "}"}]}], " ", 
     ",", 
     RowBox[{"FrameLabel", "\[Rule]", 
      RowBox[{"{", 
       RowBox[{"\"\<t,min\>\"", ",", "\"\<# mature mRNAs per gene copy\>\""}],
        "}"}]}], ",", " ", 
     RowBox[{"AspectRatio", "->", "0.6"}]}], "]"}]}], ";", 
  RowBox[{"Dex2", "=", 
   RowBox[{"ListPlot", "[", 
    RowBox[{"MmRNAdav", ",", " ", 
     RowBox[{"PlotMarkers", "\[Rule]", " ", 
      RowBox[{"{", 
       RowBox[{"\[EmptyCircle]", ",", " ", "45"}], "}"}]}], ",", 
     RowBox[{"PlotStyle", "\[Rule]", " ", "Red"}], ",", " ", 
     RowBox[{"PlotRange", "\[Rule]", 
      RowBox[{"{", 
       RowBox[{
        RowBox[{"{", 
         RowBox[{"0", ",", " ", "All"}], "}"}], ",", 
        RowBox[{"{", 
         RowBox[{"0", ",", "All"}], "}"}]}], " ", "}"}]}], ",", 
     RowBox[{"FrameTicks", "->", 
      RowBox[{"{", 
       RowBox[{
        RowBox[{"{", 
         RowBox[{
         "0", ",", "30", ",", "60", ",", "90", ",", "120", ",", "150", ",", 
          "180", ",", "210"}], "}"}], " ", ",", " ", 
        RowBox[{"{", 
         RowBox[{
         "0", ",", "10", ",", "20", ",", "30", ",", "40", ",", "50", ",", 
          "60", ",", "70"}], "}"}]}], "}"}]}], ",", 
     RowBox[{"Frame", "\[Rule]", " ", 
      RowBox[{"{", 
       RowBox[{"True", ",", " ", "True", ",", "False", ",", " ", "False"}], 
       "}"}]}], ",", 
     RowBox[{"FrameStyle", "\[Rule]", 
      RowBox[{"Thickness", "[", "0.0055", "]"}]}], ",", "  ", 
     RowBox[{"BaseStyle", "\[Rule]", 
      RowBox[{"{", 
       RowBox[{
        RowBox[{"FontFamily", "\[Rule]", "\"\<Helvetica\>\""}], ",", 
        RowBox[{"FontSize", "\[Rule]", "20"}], ",", 
        RowBox[{"FontWeight", "\[Rule]", "\"\<Bold\>\""}]}], "}"}]}], " ", 
     ",", 
     RowBox[{"FrameLabel", "\[Rule]", 
      RowBox[{"{", 
       RowBox[{"\"\<t,min\>\"", ",", "\"\<# mature mRNAs per gene copy\>\""}],
        "}"}]}], ",", " ", 
     RowBox[{"AspectRatio", "->", "0.6"}]}], "]"}]}], ";"}], "\n", 
 RowBox[{
  RowBox[{"Iin1", "=", 
   RowBox[{"ListPlot", "[", 
    RowBox[{
     RowBox[{"premRNAIav", "[", 
      RowBox[{"[", 
       RowBox[{"All", ",", 
        RowBox[{"1", ";;", "2"}]}], "]"}], "]"}], ",", 
     RowBox[{"PlotMarkers", "\[Rule]", " ", 
      RowBox[{"{", 
       RowBox[{"\[EmptyCircle]", ",", " ", "45"}], "}"}]}], ",", 
     RowBox[{"PlotStyle", "\[Rule]", " ", 
      RowBox[{"{", 
       RowBox[{
        RowBox[{"Lighter", "[", 
         RowBox[{"Black", ",", "0.3"}], "]"}], ",", " ", 
        RowBox[{"Thickness", "[", "0.005", "]"}]}], "}"}]}], ",", " ", 
     RowBox[{"Joined", "\[Rule]", "False"}], ",", 
     RowBox[{"PlotRange", "\[Rule]", 
      RowBox[{"{", " ", 
       RowBox[{
        RowBox[{"{", 
         RowBox[{"0", ",", "215"}], "}"}], ",", 
        RowBox[{"{", 
         RowBox[{"0", ",", "All"}], "}"}]}], "}"}]}], ",", 
     RowBox[{"FrameTicks", "->", 
      RowBox[{"{", " ", 
       RowBox[{
        RowBox[{"{", 
         RowBox[{
         "0", ",", "30", ",", "60", ",", "90", ",", "120", ",", "150", ",", 
          "180", ",", "210"}], "}"}], ",", " ", 
        RowBox[{"{", 
         RowBox[{"0", ",", "2", ",", "4", ",", "6", ",", "8", ",", "10"}], 
         "}"}]}], " ", "}"}]}], ",", 
     RowBox[{"Frame", "\[Rule]", " ", 
      RowBox[{"{", 
       RowBox[{"True", ",", " ", "True", ",", "False", ",", " ", "False"}], 
       "}"}]}], ",", 
     RowBox[{"FrameStyle", "\[Rule]", 
      RowBox[{"Thickness", "[", "0.0055", "]"}]}], ",", "  ", 
     RowBox[{"BaseStyle", "\[Rule]", 
      RowBox[{"{", 
       RowBox[{
        RowBox[{"FontFamily", "\[Rule]", "\"\<Helvetica\>\""}], ",", 
        RowBox[{"FontSize", "\[Rule]", "20"}], ",", 
        RowBox[{"FontWeight", "\[Rule]", "\"\<Bold\>\""}]}], "}"}]}], " ", 
     ",", 
     RowBox[{"FrameLabel", "\[Rule]", 
      RowBox[{"{", 
       RowBox[{"\"\<t,min\>\"", ",", "\"\<# pre-mRNAs per gene copy\>\""}], 
       "}"}]}], ",", " ", 
     RowBox[{"AspectRatio", "->", "0.7"}]}], "]"}]}], 
  ";"}], "\[IndentingNewLine]", 
 RowBox[{
  RowBox[{"Iex1", "=", 
   RowBox[{"ListPlot", "[", 
    RowBox[{
     RowBox[{"MmRNAIav", "[", 
      RowBox[{"[", 
       RowBox[{"All", ",", 
        RowBox[{"1", ";;", "2"}]}], "]"}], "]"}], ",", " ", 
     RowBox[{"PlotMarkers", "\[Rule]", " ", 
      RowBox[{"{", 
       RowBox[{"\[EmptyCircle]", ",", " ", "45"}], "}"}]}], ",", 
     RowBox[{"PlotStyle", "\[Rule]", " ", 
      RowBox[{"{", 
       RowBox[{
        RowBox[{"Darker", "[", 
         RowBox[{"Green", ",", "0.5"}], "]"}], ",", " ", 
        RowBox[{"Thickness", "[", "0.005", "]"}]}], "}"}]}], ",", 
     RowBox[{"Joined", "\[Rule]", "False"}], ",", 
     RowBox[{"PlotRange", "\[Rule]", 
      RowBox[{"{", " ", 
       RowBox[{
        RowBox[{"{", 
         RowBox[{"0", ",", "215"}], "}"}], ",", 
        RowBox[{"{", 
         RowBox[{"0", ",", "All"}], "}"}]}], "}"}]}], ",", 
     RowBox[{"Frame", "\[Rule]", " ", 
      RowBox[{"{", 
       RowBox[{"True", ",", " ", "True", ",", "False", ",", " ", "False"}], 
       "}"}]}], ",", 
     RowBox[{"FrameStyle", "\[Rule]", 
      RowBox[{"Thickness", "[", "0.0055", "]"}]}], ",", " ", 
     RowBox[{"FrameTicks", "->", 
      RowBox[{"{", 
       RowBox[{
        RowBox[{"{", 
         RowBox[{
         "0", ",", "30", ",", "60", ",", "90", ",", "120", ",", "150", ",", 
          "180", ",", "210"}], "}"}], " ", ",", " ", 
        RowBox[{"{", 
         RowBox[{
         "0", ",", "5", ",", "10", ",", "15", ",", "20", ",", "25", ",", "30",
           ",", "35"}], "}"}]}], "}"}]}], ",", " ", 
     RowBox[{"BaseStyle", "\[Rule]", 
      RowBox[{"{", 
       RowBox[{
        RowBox[{"FontFamily", "\[Rule]", "\"\<Helvetica\>\""}], ",", 
        RowBox[{"FontSize", "\[Rule]", "20"}], ",", 
        RowBox[{"FontWeight", "\[Rule]", "\"\<Bold\>\""}]}], "}"}]}], " ", 
     ",", 
     RowBox[{"FrameLabel", "\[Rule]", 
      RowBox[{"{", 
       RowBox[{"\"\<t,min\>\"", ",", "\"\<# mature mRNAs per gene copy\>\""}],
        "}"}]}], ",", " ", 
     RowBox[{"AspectRatio", "->", "0.7"}]}], "]"}]}], 
  ";"}], "\[IndentingNewLine]", 
 RowBox[{
  RowBox[{"Iin2", "=", 
   RowBox[{"ListPlot", "[", 
    RowBox[{
     RowBox[{"Flatten", "[", 
      RowBox[{
       RowBox[{"Table", "[", 
        RowBox[{
         RowBox[{"Table", "[", 
          RowBox[{
           RowBox[{"{", 
            RowBox[{
             RowBox[{"premRNAI", "[", 
              RowBox[{"[", 
               RowBox[{"j", ",", "1"}], "]"}], "]"}], ",", 
             RowBox[{
              RowBox[{"premRNAI", "[", 
               RowBox[{"[", 
                RowBox[{"j", ",", 
                 RowBox[{"2", ";;", "All"}]}], "]"}], "]"}], "[", 
              RowBox[{"[", "i", "]"}], "]"}]}], "}"}], ",", " ", 
           RowBox[{"{", 
            RowBox[{"i", ",", "1", ",", 
             RowBox[{"Length", "[", 
              RowBox[{"premRNAI", "[", 
               RowBox[{"[", 
                RowBox[{"j", ",", 
                 RowBox[{"2", ";;", "All"}]}], "]"}], "]"}], "]"}]}], "}"}]}],
           "]"}], ",", " ", 
         RowBox[{"{", 
          RowBox[{"j", ",", "1", ",", 
           RowBox[{"Length", "[", "premRNAI", "]"}]}], "}"}]}], "]"}], ",", 
       "1"}], "]"}], ",", " ", 
     RowBox[{"PlotMarkers", "\[Rule]", " ", 
      RowBox[{"{", 
       RowBox[{"\"\<\[FilledCircle]\>\"", ",", "17"}], "}"}]}], ",", " ", 
     RowBox[{"PlotStyle", "\[Rule]", " ", 
      RowBox[{"{", 
       RowBox[{"Lighter", "[", 
        RowBox[{"Black", ",", "0.3"}], "]"}], "}"}]}], ",", " ", 
     RowBox[{"Joined", "\[Rule]", "False"}], ",", 
     RowBox[{"PlotRange", "\[Rule]", " ", 
      RowBox[{"{", " ", 
       RowBox[{
        RowBox[{"{", 
         RowBox[{"0", ",", "215"}], "}"}], ",", 
        RowBox[{"{", 
         RowBox[{"0", ",", "All"}], "}"}]}], "}"}]}], ",", 
     RowBox[{"FrameTicks", "->", 
      RowBox[{"{", " ", 
       RowBox[{
        RowBox[{"{", 
         RowBox[{
         "0", ",", "30", ",", "60", ",", "90", ",", "120", ",", "150", ",", 
          "180", ",", "210"}], "}"}], ",", " ", 
        RowBox[{"{", 
         RowBox[{
         "0", ",", "5", ",", "10", ",", "15", ",", "20", ",", "25", ",", "30",
           ",", "35"}], "}"}]}], "}"}]}], ",", " ", 
     RowBox[{"Frame", "\[Rule]", " ", 
      RowBox[{"{", 
       RowBox[{"True", ",", " ", "True", ",", "False", ",", " ", "False"}], 
       "}"}]}], ",", 
     RowBox[{"FrameStyle", "\[Rule]", 
      RowBox[{"Thickness", "[", "0.0055", "]"}]}], ",", "  ", 
     RowBox[{"BaseStyle", "\[Rule]", 
      RowBox[{"{", 
       RowBox[{
        RowBox[{"FontFamily", "\[Rule]", "\"\<Helvetica\>\""}], ",", 
        RowBox[{"FontSize", "\[Rule]", "20"}], ",", 
        RowBox[{"FontWeight", "\[Rule]", "\"\<Bold\>\""}]}], "}"}]}], " ", 
     ",", 
     RowBox[{"FrameLabel", "\[Rule]", 
      RowBox[{"{", 
       RowBox[{"\"\<t,min\>\"", ",", "\"\<# pre-mRNAs per gene copy\>\""}], 
       "}"}]}], ",", " ", 
     RowBox[{"AspectRatio", "->", "0.7"}]}], "]"}]}], 
  ";"}], "\[IndentingNewLine]", 
 RowBox[{
  RowBox[{"Iex2", "=", 
   RowBox[{"ListPlot", "[", 
    RowBox[{
     RowBox[{"Flatten", "[", 
      RowBox[{
       RowBox[{"Table", "[", 
        RowBox[{
         RowBox[{"Table", "[", 
          RowBox[{
           RowBox[{"{", 
            RowBox[{
             RowBox[{"MmRNAI", "[", 
              RowBox[{"[", 
               RowBox[{"j", ",", "1"}], "]"}], "]"}], ",", 
             RowBox[{
              RowBox[{"MmRNAI", "[", 
               RowBox[{"[", 
                RowBox[{"j", ",", 
                 RowBox[{"2", ";;", "All"}]}], "]"}], "]"}], "[", 
              RowBox[{"[", "i", "]"}], "]"}]}], "}"}], ",", " ", 
           RowBox[{"{", 
            RowBox[{"i", ",", "1", ",", 
             RowBox[{"Length", "[", 
              RowBox[{"MmRNAI", "[", 
               RowBox[{"[", 
                RowBox[{"j", ",", 
                 RowBox[{"2", ";;", "All"}]}], "]"}], "]"}], "]"}]}], "}"}]}],
           "]"}], ",", " ", 
         RowBox[{"{", 
          RowBox[{"j", ",", "1", ",", 
           RowBox[{"Length", "[", "MmRNAI", "]"}]}], "}"}]}], "]"}], ",", 
       "1"}], "]"}], ",", " ", 
     RowBox[{"PlotMarkers", "\[Rule]", " ", 
      RowBox[{"{", 
       RowBox[{"\"\<\[FilledCircle]\>\"", ",", "17"}], "}"}]}], ",", " ", 
     RowBox[{"PlotStyle", "\[Rule]", " ", 
      RowBox[{"{", 
       RowBox[{"Darker", "[", 
        RowBox[{"Green", ",", "0.5"}], "]"}], "}"}]}], ",", " ", 
     RowBox[{"Joined", "\[Rule]", "False"}], ",", 
     RowBox[{"PlotRange", "\[Rule]", 
      RowBox[{"{", " ", 
       RowBox[{
        RowBox[{"{", 
         RowBox[{"0", ",", "215"}], "}"}], ",", 
        RowBox[{"{", 
         RowBox[{"0", ",", "All"}], "}"}]}], "}"}]}], ",", 
     RowBox[{"FrameTicks", "->", 
      RowBox[{"{", " ", 
       RowBox[{
        RowBox[{"{", 
         RowBox[{
         "0", ",", "30", ",", "60", ",", "90", ",", "120", ",", "150", ",", 
          "180", ",", "210"}], "}"}], ",", " ", 
        RowBox[{"{", 
         RowBox[{"0", ",", "2", ",", "4", ",", "6", ",", "8", ",", "10"}], 
         "}"}]}], " ", "}"}]}], ",", 
     RowBox[{"Frame", "\[Rule]", " ", 
      RowBox[{"{", 
       RowBox[{"True", ",", " ", "True", ",", "False", ",", " ", "False"}], 
       "}"}]}], ",", 
     RowBox[{"FrameStyle", "\[Rule]", 
      RowBox[{"Thickness", "[", "0.0055", "]"}]}], ",", "  ", 
     RowBox[{"BaseStyle", "\[Rule]", 
      RowBox[{"{", 
       RowBox[{
        RowBox[{"FontFamily", "\[Rule]", "\"\<Helvetica\>\""}], ",", 
        RowBox[{"FontSize", "\[Rule]", "20"}], ",", 
        RowBox[{"FontWeight", "\[Rule]", "\"\<Bold\>\""}]}], "}"}]}], " ", 
     ",", 
     RowBox[{"FrameLabel", "\[Rule]", 
      RowBox[{"{", 
       RowBox[{"\"\<t,min\>\"", ",", "\"\<# mature mRNAs per gene copy\>\""}],
        "}"}]}], ",", " ", 
     RowBox[{"AspectRatio", "->", "0.7"}]}], "]"}]}], 
  ";"}], "\[IndentingNewLine]"}], "Input",
 CellChangeTimes->{{3.510280535875345*^9, 3.5102808981200647`*^9}, {
   3.5102810084733763`*^9, 3.5102810462525373`*^9}, 3.5102810804374924`*^9, {
   3.5102896599536757`*^9, 3.510289667258094*^9}, 3.5106376826601644`*^9, 
   3.5111103552570333`*^9, 3.5111121409001665`*^9, {3.511148714158012*^9, 
   3.511148753185244*^9}, {3.5304442551370544`*^9, 3.530444266021677*^9}, {
   3.530444327102171*^9, 3.5304443366787186`*^9}, {3.530444369870617*^9, 
   3.5304443798441877`*^9}, {3.530444411533*^9, 3.5304444328192177`*^9}, {
   3.530444467740215*^9, 3.5304445591514435`*^9}, {3.5304446454583797`*^9, 
   3.530444715629393*^9}, {3.5452822112241144`*^9, 3.545282235639511*^9}, 
   3.545282295993963*^9, {3.545282351104115*^9, 3.545282352624202*^9}, {
   3.5452824397681866`*^9, 3.545282458808275*^9}, {3.545282502789791*^9, 
   3.5452826074607778`*^9}, {3.5452826478300867`*^9, 
   3.5452827003120885`*^9}, {3.549087453884819*^9, 3.5490874546768646`*^9}, {
   3.5490880530630903`*^9, 3.5490880847719035`*^9}, {3.549088291027701*^9, 
   3.549088323830577*^9}, {3.5490884945643425`*^9, 3.5490884960054245`*^9}, {
   3.5491914701231785`*^9, 3.54919150318707*^9}, {3.549205032575986*^9, 
   3.5492050423365445`*^9}, {3.5774762413866563`*^9, 
   3.5774762637969384`*^9}, {3.5892276177877965`*^9, 3.5892276498546305`*^9}, 
   3.589230165289505*^9, 3.589230207961946*^9}],

Cell["\<\
The code for the n=5 ODE system - ODES, variables,  parameters (best fitted \
values), initial values for ligand induction timecourse (InitL) and pre-mRNA \
degradation timecourse (InitD)\
\>", "Text",
 CellChangeTimes->{{3.5491011554995065`*^9, 3.5491011649250455`*^9}, 
   3.577187693527368*^9, {3.577187736118804*^9, 3.5771877429081926`*^9}, 
   3.5892225322229185`*^9, {3.5892235356723127`*^9, 3.589223536555363*^9}, {
   3.589223746889394*^9, 3.589223823587781*^9}, {3.589224168910532*^9, 
   3.5892241795331397`*^9}, {3.589224879694186*^9, 3.589224915012206*^9}, {
   3.5892256913186088`*^9, 3.589225693112711*^9}, {3.589226470205158*^9, 
   3.5892264716372404`*^9}},
 FontSize->14,
 Background->RGBColor[1, 0.9, 0.8]],

Cell[BoxData[
 RowBox[{
  RowBox[{"Vars", "=", 
   RowBox[{"{", 
    RowBox[{
     RowBox[{
      RowBox[{"act", "[", "1", "]"}], "[", "t", "]"}], ",", 
     RowBox[{
      RowBox[{"act", "[", "2", "]"}], "[", "t", "]"}], ",", 
     RowBox[{
      RowBox[{"act", "[", "3", "]"}], "[", "t", "]"}], ",", 
     RowBox[{
      RowBox[{"act", "[", "4", "]"}], "[", "t", "]"}], ",", 
     RowBox[{
      RowBox[{"act", "[", "5", "]"}], "[", "t", "]"}], ",", 
     RowBox[{
      RowBox[{"dea", "[", "1", "]"}], "[", "t", "]"}], ",", 
     RowBox[{
      RowBox[{"dea", "[", "2", "]"}], "[", "t", "]"}], ",", 
     RowBox[{
      RowBox[{"dea", "[", "3", "]"}], "[", "t", "]"}], ",", 
     RowBox[{
      RowBox[{"dea", "[", "4", "]"}], "[", "t", "]"}], ",", 
     RowBox[{
      RowBox[{"dea", "[", "5", "]"}], "[", "t", "]"}], ",", 
     RowBox[{
      RowBox[{"rev", "[", "1", "]"}], "[", "t", "]"}], ",", 
     RowBox[{
      RowBox[{"rev", "[", "2", "]"}], "[", "t", "]"}], ",", 
     RowBox[{
      RowBox[{"rev", "[", "3", "]"}], "[", "t", "]"}], ",", 
     RowBox[{
      RowBox[{"rev", "[", "4", "]"}], "[", "t", "]"}], ",", 
     RowBox[{
      RowBox[{"rev", "[", "5", "]"}], "[", "t", "]"}], ",", 
     RowBox[{
      RowBox[{"elo", "[", "1", "]"}], "[", "t", "]"}], ",", 
     RowBox[{
      RowBox[{"elo", "[", "2", "]"}], "[", "t", "]"}], ",", 
     RowBox[{
      RowBox[{"elo", "[", "3", "]"}], "[", "t", "]"}], ",", 
     RowBox[{
      RowBox[{"elo", "[", "4", "]"}], "[", "t", "]"}], ",", 
     RowBox[{
      RowBox[{"elo", "[", "5", "]"}], "[", "t", "]"}], ",", 
     RowBox[{
      RowBox[{"spl", "[", "1", "]"}], "[", "t", "]"}], ",", 
     RowBox[{
      RowBox[{"spl", "[", "2", "]"}], "[", "t", "]"}], ",", 
     RowBox[{
      RowBox[{"spl", "[", "3", "]"}], "[", "t", "]"}], ",", 
     RowBox[{
      RowBox[{"spl", "[", "4", "]"}], "[", "t", "]"}], ",", 
     RowBox[{
      RowBox[{"spl", "[", "5", "]"}], "[", "t", "]"}], ",", 
     RowBox[{
      RowBox[{"mat", "[", "1", "]"}], "[", "t", "]"}], ",", 
     RowBox[{
      RowBox[{"mat", "[", "2", "]"}], "[", "t", "]"}], ",", 
     RowBox[{
      RowBox[{"mat", "[", "3", "]"}], "[", "t", "]"}], ",", 
     RowBox[{
      RowBox[{"mat", "[", "4", "]"}], "[", "t", "]"}], ",", 
     RowBox[{
      RowBox[{"mat", "[", "5", "]"}], "[", "t", "]"}], ",", 
     RowBox[{
      RowBox[{"deg", "[", "1", "]"}], "[", "t", "]"}], ",", 
     RowBox[{
      RowBox[{"deg", "[", "2", "]"}], "[", "t", "]"}], ",", 
     RowBox[{
      RowBox[{"deg", "[", "3", "]"}], "[", "t", "]"}], ",", 
     RowBox[{
      RowBox[{"deg", "[", "4", "]"}], "[", "t", "]"}], ",", 
     RowBox[{
      RowBox[{"deg", "[", "5", "]"}], "[", "t", "]"}]}], "}"}]}], 
  ";"}]], "Input",
 CellChangeTimes->{
  3.5890123735997887`*^9, 3.589012420512472*^9, {3.589012658735098*^9, 
   3.5890126601111765`*^9}, {3.589013856024579*^9, 3.5890138674222307`*^9}, {
   3.5890139016001854`*^9, 3.5890139823538046`*^9}, {3.5890192396655054`*^9, 
   3.5890192408425727`*^9}, {3.5892008799168177`*^9, 3.589200881457906*^9}}],

Cell[BoxData[
 RowBox[{
  RowBox[{"ODES", "=", 
   RowBox[{"{", 
    RowBox[{
     RowBox[{
      RowBox[{
       SuperscriptBox[
        RowBox[{"act", "[", "1", "]"}], "\[Prime]",
        MultilineFunction->None], "[", "t", "]"}], "\[Equal]", 
      RowBox[{
       RowBox[{
        RowBox[{"-", " ", "ka"}], " ", 
        RowBox[{
         RowBox[{"act", "[", "1", "]"}], "[", "t", "]"}]}], "+", 
       RowBox[{"ka", " ", 
        RowBox[{
         RowBox[{"rev", "[", "5", "]"}], "[", "t", "]"}]}]}]}], ",", 
     RowBox[{
      RowBox[{
       SuperscriptBox[
        RowBox[{"act", "[", "2", "]"}], "\[Prime]",
        MultilineFunction->None], "[", "t", "]"}], "\[Equal]", " ", 
      RowBox[{
       RowBox[{"ka", " ", 
        RowBox[{
         RowBox[{"act", "[", "1", "]"}], "[", "t", "]"}]}], "-", 
       RowBox[{"kact", " ", 
        RowBox[{
         RowBox[{"act", "[", "2", "]"}], "[", "t", "]"}]}]}]}], ",", 
     RowBox[{
      RowBox[{
       SuperscriptBox[
        RowBox[{"act", "[", "3", "]"}], "\[Prime]",
        MultilineFunction->None], "[", "t", "]"}], "\[Equal]", 
      RowBox[{
       RowBox[{"kact", " ", 
        RowBox[{
         RowBox[{"act", "[", "2", "]"}], "[", "t", "]"}]}], "-", 
       RowBox[{"kact", " ", 
        RowBox[{
         RowBox[{"act", "[", "3", "]"}], "[", "t", "]"}]}]}]}], ",", 
     RowBox[{
      RowBox[{
       SuperscriptBox[
        RowBox[{"act", "[", "4", "]"}], "\[Prime]",
        MultilineFunction->None], "[", "t", "]"}], "\[Equal]", 
      RowBox[{
       RowBox[{"kact", " ", 
        RowBox[{
         RowBox[{"act", "[", "3", "]"}], "[", "t", "]"}]}], "-", 
       RowBox[{"kact", " ", 
        RowBox[{
         RowBox[{"act", "[", "4", "]"}], "[", "t", "]"}]}]}]}], ",", 
     RowBox[{
      RowBox[{
       SuperscriptBox[
        RowBox[{"act", "[", "5", "]"}], "\[Prime]",
        MultilineFunction->None], "[", "t", "]"}], "\[Equal]", 
      RowBox[{
       RowBox[{"kact", " ", 
        RowBox[{
         RowBox[{"act", "[", "4", "]"}], "[", "t", "]"}]}], "-", 
       RowBox[{"kdea", " ", 
        RowBox[{
         RowBox[{"act", "[", "5", "]"}], "[", "t", "]"}]}]}]}], ",", 
     RowBox[{
      RowBox[{
       SuperscriptBox[
        RowBox[{"dea", "[", "1", "]"}], "\[Prime]",
        MultilineFunction->None], "[", "t", "]"}], "\[Equal]", 
      RowBox[{
       RowBox[{"kdea", " ", 
        RowBox[{
         RowBox[{"act", "[", "5", "]"}], "[", "t", "]"}]}], "-", 
       RowBox[{"kdea", " ", 
        RowBox[{
         RowBox[{"dea", "[", "1", "]"}], "[", "t", "]"}]}]}]}], ",", 
     RowBox[{
      RowBox[{
       SuperscriptBox[
        RowBox[{"dea", "[", "2", "]"}], "\[Prime]",
        MultilineFunction->None], "[", "t", "]"}], "\[Equal]", 
      RowBox[{
       RowBox[{"kdea", " ", 
        RowBox[{
         RowBox[{"dea", "[", "1", "]"}], "[", "t", "]"}]}], "-", 
       RowBox[{"kdea", " ", 
        RowBox[{
         RowBox[{"dea", "[", "2", "]"}], "[", "t", "]"}]}]}]}], ",", 
     RowBox[{
      RowBox[{
       SuperscriptBox[
        RowBox[{"dea", "[", "3", "]"}], "\[Prime]",
        MultilineFunction->None], "[", "t", "]"}], "\[Equal]", 
      RowBox[{
       RowBox[{"kdea", " ", 
        RowBox[{
         RowBox[{"dea", "[", "2", "]"}], "[", "t", "]"}]}], "-", 
       RowBox[{"kdea", " ", 
        RowBox[{
         RowBox[{"dea", "[", "3", "]"}], "[", "t", "]"}]}]}]}], ",", 
     RowBox[{
      RowBox[{
       SuperscriptBox[
        RowBox[{"dea", "[", "4", "]"}], "\[Prime]",
        MultilineFunction->None], "[", "t", "]"}], "\[Equal]", 
      RowBox[{
       RowBox[{"kdea", " ", 
        RowBox[{
         RowBox[{"dea", "[", "3", "]"}], "[", "t", "]"}]}], "-", 
       RowBox[{"kdea", " ", 
        RowBox[{
         RowBox[{"dea", "[", "4", "]"}], "[", "t", "]"}]}]}]}], ",", 
     RowBox[{
      RowBox[{
       SuperscriptBox[
        RowBox[{"dea", "[", "5", "]"}], "\[Prime]",
        MultilineFunction->None], "[", "t", "]"}], "\[Equal]", 
      RowBox[{
       RowBox[{"kdea", " ", 
        RowBox[{
         RowBox[{"dea", "[", "4", "]"}], "[", "t", "]"}]}], "-", 
       RowBox[{"krev", " ", 
        RowBox[{
         RowBox[{"dea", "[", "5", "]"}], "[", "t", "]"}]}]}]}], ",", 
     RowBox[{
      RowBox[{
       SuperscriptBox[
        RowBox[{"rev", "[", "1", "]"}], "\[Prime]",
        MultilineFunction->None], "[", "t", "]"}], "\[Equal]", 
      RowBox[{
       RowBox[{"krev", " ", 
        RowBox[{
         RowBox[{"dea", "[", "5", "]"}], "[", "t", "]"}]}], "-", 
       RowBox[{"krev", " ", 
        RowBox[{
         RowBox[{"rev", "[", "1", "]"}], "[", "t", "]"}]}]}]}], ",", 
     RowBox[{
      RowBox[{
       SuperscriptBox[
        RowBox[{"rev", "[", "2", "]"}], "\[Prime]",
        MultilineFunction->None], "[", "t", "]"}], "\[Equal]", 
      RowBox[{
       RowBox[{"krev", " ", 
        RowBox[{
         RowBox[{"rev", "[", "1", "]"}], "[", "t", "]"}]}], "-", 
       RowBox[{"krev", " ", 
        RowBox[{
         RowBox[{"rev", "[", "2", "]"}], "[", "t", "]"}]}]}]}], ",", 
     RowBox[{
      RowBox[{
       SuperscriptBox[
        RowBox[{"rev", "[", "3", "]"}], "\[Prime]",
        MultilineFunction->None], "[", "t", "]"}], "\[Equal]", 
      RowBox[{
       RowBox[{"krev", " ", 
        RowBox[{
         RowBox[{"rev", "[", "2", "]"}], "[", "t", "]"}]}], "-", 
       RowBox[{"krev", " ", 
        RowBox[{
         RowBox[{"rev", "[", "3", "]"}], "[", "t", "]"}]}]}]}], ",", 
     RowBox[{
      RowBox[{
       SuperscriptBox[
        RowBox[{"rev", "[", "4", "]"}], "\[Prime]",
        MultilineFunction->None], "[", "t", "]"}], "\[Equal]", 
      RowBox[{
       RowBox[{"krev", " ", 
        RowBox[{
         RowBox[{"rev", "[", "3", "]"}], "[", "t", "]"}]}], "-", 
       RowBox[{"krev", " ", 
        RowBox[{
         RowBox[{"rev", "[", "4", "]"}], "[", "t", "]"}]}]}]}], ",", 
     RowBox[{
      RowBox[{
       SuperscriptBox[
        RowBox[{"rev", "[", "5", "]"}], "\[Prime]",
        MultilineFunction->None], "[", "t", "]"}], "\[Equal]", 
      RowBox[{
       RowBox[{"krev", " ", 
        RowBox[{
         RowBox[{"rev", "[", "4", "]"}], "[", "t", "]"}]}], "-", " ", 
       RowBox[{"ka", " ", 
        RowBox[{
         RowBox[{"rev", "[", "5", "]"}], "[", "t", "]"}]}]}]}], ",", 
     RowBox[{
      RowBox[{
       SuperscriptBox[
        RowBox[{"elo", "[", "1", "]"}], "\[Prime]",
        MultilineFunction->None], "[", "t", "]"}], "\[Equal]", 
      RowBox[{
       RowBox[{
        RowBox[{"-", "kelo"}], " ", 
        RowBox[{
         RowBox[{"elo", "[", "1", "]"}], "[", "t", "]"}]}], "+", 
       RowBox[{"kini", " ", 
        RowBox[{"(", 
         RowBox[{
          RowBox[{
           RowBox[{"act", "[", "5", "]"}], "[", "t", "]"}], "+", 
          RowBox[{
           RowBox[{"dea", "[", "1", "]"}], "[", "t", "]"}], "+", 
          RowBox[{
           RowBox[{"dea", "[", "2", "]"}], "[", "t", "]"}], "+", 
          RowBox[{
           RowBox[{"dea", "[", "3", "]"}], "[", "t", "]"}], "+", 
          RowBox[{
           RowBox[{"dea", "[", "4", "]"}], "[", "t", "]"}]}], ")"}]}]}]}], 
     ",", 
     RowBox[{
      RowBox[{
       SuperscriptBox[
        RowBox[{"elo", "[", "2", "]"}], "\[Prime]",
        MultilineFunction->None], "[", "t", "]"}], "\[Equal]", 
      RowBox[{
       RowBox[{"kelo", " ", 
        RowBox[{
         RowBox[{"elo", "[", "1", "]"}], "[", "t", "]"}]}], "-", 
       RowBox[{"kelo", " ", 
        RowBox[{
         RowBox[{"elo", "[", "2", "]"}], "[", "t", "]"}]}]}]}], ",", 
     RowBox[{
      RowBox[{
       SuperscriptBox[
        RowBox[{"elo", "[", "3", "]"}], "\[Prime]",
        MultilineFunction->None], "[", "t", "]"}], "\[Equal]", 
      RowBox[{
       RowBox[{"kelo", " ", 
        RowBox[{
         RowBox[{"elo", "[", "2", "]"}], "[", "t", "]"}]}], "-", 
       RowBox[{"kelo", " ", 
        RowBox[{
         RowBox[{"elo", "[", "3", "]"}], "[", "t", "]"}]}]}]}], ",", 
     RowBox[{
      RowBox[{
       SuperscriptBox[
        RowBox[{"elo", "[", "4", "]"}], "\[Prime]",
        MultilineFunction->None], "[", "t", "]"}], "\[Equal]", 
      RowBox[{
       RowBox[{"kelo", " ", 
        RowBox[{
         RowBox[{"elo", "[", "3", "]"}], "[", "t", "]"}]}], "-", 
       RowBox[{"kelo", " ", 
        RowBox[{
         RowBox[{"elo", "[", "4", "]"}], "[", "t", "]"}]}]}]}], ",", 
     RowBox[{
      RowBox[{
       SuperscriptBox[
        RowBox[{"elo", "[", "5", "]"}], "\[Prime]",
        MultilineFunction->None], "[", "t", "]"}], "\[Equal]", 
      RowBox[{
       RowBox[{"kelo", " ", 
        RowBox[{
         RowBox[{"elo", "[", "4", "]"}], "[", "t", "]"}]}], "-", 
       RowBox[{"kelo", " ", 
        RowBox[{
         RowBox[{"elo", "[", "5", "]"}], "[", "t", "]"}]}]}]}], ",", 
     RowBox[{
      RowBox[{
       SuperscriptBox[
        RowBox[{"spl", "[", "1", "]"}], "\[Prime]",
        MultilineFunction->None], "[", "t", "]"}], "\[Equal]", 
      RowBox[{
       RowBox[{"kelo", " ", 
        RowBox[{
         RowBox[{"elo", "[", "5", "]"}], "[", "t", "]"}]}], "-", 
       RowBox[{"kspl", " ", 
        RowBox[{
         RowBox[{"spl", "[", "1", "]"}], "[", "t", "]"}]}]}]}], ",", 
     RowBox[{
      RowBox[{
       SuperscriptBox[
        RowBox[{"spl", "[", "2", "]"}], "\[Prime]",
        MultilineFunction->None], "[", "t", "]"}], "\[Equal]", 
      RowBox[{
       RowBox[{"kspl", " ", 
        RowBox[{
         RowBox[{"spl", "[", "1", "]"}], "[", "t", "]"}]}], "-", 
       RowBox[{"kspl", " ", 
        RowBox[{
         RowBox[{"spl", "[", "2", "]"}], "[", "t", "]"}]}]}]}], ",", 
     RowBox[{
      RowBox[{
       SuperscriptBox[
        RowBox[{"spl", "[", "3", "]"}], "\[Prime]",
        MultilineFunction->None], "[", "t", "]"}], "\[Equal]", 
      RowBox[{
       RowBox[{"kspl", " ", 
        RowBox[{
         RowBox[{"spl", "[", "2", "]"}], "[", "t", "]"}]}], "-", 
       RowBox[{"kspl", " ", 
        RowBox[{
         RowBox[{"spl", "[", "3", "]"}], "[", "t", "]"}]}]}]}], ",", 
     RowBox[{
      RowBox[{
       SuperscriptBox[
        RowBox[{"spl", "[", "4", "]"}], "\[Prime]",
        MultilineFunction->None], "[", "t", "]"}], "\[Equal]", 
      RowBox[{
       RowBox[{"kspl", " ", 
        RowBox[{
         RowBox[{"spl", "[", "3", "]"}], "[", "t", "]"}]}], "-", 
       RowBox[{"kspl", " ", 
        RowBox[{
         RowBox[{"spl", "[", "4", "]"}], "[", "t", "]"}]}]}]}], ",", 
     RowBox[{
      RowBox[{
       SuperscriptBox[
        RowBox[{"spl", "[", "5", "]"}], "\[Prime]",
        MultilineFunction->None], "[", "t", "]"}], "\[Equal]", 
      RowBox[{
       RowBox[{"kspl", " ", 
        RowBox[{
         RowBox[{"spl", "[", "4", "]"}], "[", "t", "]"}]}], "-", 
       RowBox[{"kspl", " ", 
        RowBox[{
         RowBox[{"spl", "[", "5", "]"}], "[", "t", "]"}]}]}]}], ",", 
     RowBox[{
      RowBox[{
       SuperscriptBox[
        RowBox[{"mat", "[", "1", "]"}], "\[Prime]",
        MultilineFunction->None], "[", "t", "]"}], "\[Equal]", 
      RowBox[{
       RowBox[{"kspl", " ", 
        RowBox[{
         RowBox[{"spl", "[", "5", "]"}], "[", "t", "]"}]}], "-", 
       RowBox[{"kmat", " ", 
        RowBox[{
         RowBox[{"mat", "[", "1", "]"}], "[", "t", "]"}]}]}]}], ",", 
     RowBox[{
      RowBox[{
       SuperscriptBox[
        RowBox[{"mat", "[", "2", "]"}], "\[Prime]",
        MultilineFunction->None], "[", "t", "]"}], "\[Equal]", 
      RowBox[{
       RowBox[{"kmat", " ", 
        RowBox[{
         RowBox[{"mat", "[", "1", "]"}], "[", "t", "]"}]}], "-", 
       RowBox[{"kmat", " ", 
        RowBox[{
         RowBox[{"mat", "[", "2", "]"}], "[", "t", "]"}]}]}]}], ",", 
     RowBox[{
      RowBox[{
       SuperscriptBox[
        RowBox[{"mat", "[", "3", "]"}], "\[Prime]",
        MultilineFunction->None], "[", "t", "]"}], "\[Equal]", 
      RowBox[{
       RowBox[{"kmat", " ", 
        RowBox[{
         RowBox[{"mat", "[", "2", "]"}], "[", "t", "]"}]}], "-", 
       RowBox[{"kmat", " ", 
        RowBox[{
         RowBox[{"mat", "[", "3", "]"}], "[", "t", "]"}]}]}]}], ",", 
     RowBox[{
      RowBox[{
       SuperscriptBox[
        RowBox[{"mat", "[", "4", "]"}], "\[Prime]",
        MultilineFunction->None], "[", "t", "]"}], "\[Equal]", 
      RowBox[{
       RowBox[{"kmat", " ", 
        RowBox[{
         RowBox[{"mat", "[", "3", "]"}], "[", "t", "]"}]}], "-", 
       RowBox[{"kmat", " ", 
        RowBox[{
         RowBox[{"mat", "[", "4", "]"}], "[", "t", "]"}]}]}]}], ",", 
     RowBox[{
      RowBox[{
       SuperscriptBox[
        RowBox[{"mat", "[", "5", "]"}], "\[Prime]",
        MultilineFunction->None], "[", "t", "]"}], "\[Equal]", 
      RowBox[{
       RowBox[{"kmat", " ", 
        RowBox[{
         RowBox[{"mat", "[", "4", "]"}], "[", "t", "]"}]}], "-", 
       RowBox[{"kmat", " ", 
        RowBox[{
         RowBox[{"mat", "[", "5", "]"}], "[", "t", "]"}]}]}]}], ",", 
     RowBox[{
      RowBox[{
       SuperscriptBox[
        RowBox[{"deg", "[", "1", "]"}], "\[Prime]",
        MultilineFunction->None], "[", "t", "]"}], "\[Equal]", 
      RowBox[{
       RowBox[{
        RowBox[{"-", "kdeg"}], " ", 
        RowBox[{
         RowBox[{"deg", "[", "1", "]"}], "[", "t", "]"}]}], "+", 
       RowBox[{"kmat", " ", 
        RowBox[{
         RowBox[{"mat", "[", "5", "]"}], "[", "t", "]"}]}]}]}], ",", 
     RowBox[{
      RowBox[{
       SuperscriptBox[
        RowBox[{"deg", "[", "2", "]"}], "\[Prime]",
        MultilineFunction->None], "[", "t", "]"}], "\[Equal]", 
      RowBox[{
       RowBox[{"kdeg", " ", 
        RowBox[{
         RowBox[{"deg", "[", "1", "]"}], "[", "t", "]"}]}], "-", 
       RowBox[{"kdeg", " ", 
        RowBox[{
         RowBox[{"deg", "[", "2", "]"}], "[", "t", "]"}]}]}]}], ",", 
     RowBox[{
      RowBox[{
       SuperscriptBox[
        RowBox[{"deg", "[", "3", "]"}], "\[Prime]",
        MultilineFunction->None], "[", "t", "]"}], "\[Equal]", 
      RowBox[{
       RowBox[{"kdeg", " ", 
        RowBox[{
         RowBox[{"deg", "[", "2", "]"}], "[", "t", "]"}]}], "-", 
       RowBox[{"kdeg", " ", 
        RowBox[{
         RowBox[{"deg", "[", "3", "]"}], "[", "t", "]"}]}]}]}], ",", 
     RowBox[{
      RowBox[{
       SuperscriptBox[
        RowBox[{"deg", "[", "4", "]"}], "\[Prime]",
        MultilineFunction->None], "[", "t", "]"}], "\[Equal]", 
      RowBox[{
       RowBox[{"kdeg", " ", 
        RowBox[{
         RowBox[{"deg", "[", "3", "]"}], "[", "t", "]"}]}], "-", 
       RowBox[{"kdeg", " ", 
        RowBox[{
         RowBox[{"deg", "[", "4", "]"}], "[", "t", "]"}]}]}]}], ",", 
     RowBox[{
      RowBox[{
       SuperscriptBox[
        RowBox[{"deg", "[", "5", "]"}], "\[Prime]",
        MultilineFunction->None], "[", "t", "]"}], "\[Equal]", 
      RowBox[{
       RowBox[{"kdeg", " ", 
        RowBox[{
         RowBox[{"deg", "[", "4", "]"}], "[", "t", "]"}]}], "-", 
       RowBox[{"kdeg", " ", 
        RowBox[{
         RowBox[{"deg", "[", "5", "]"}], "[", "t", "]"}]}]}]}]}], "}"}]}], 
  ";"}]], "Input",
 CellChangeTimes->{{3.5890124021914244`*^9, 3.589012541308381*^9}, {
   3.5890126547148676`*^9, 3.589012656747984*^9}, {3.5890132769194555`*^9, 
   3.5890132802616467`*^9}, 3.5890139868350606`*^9, 3.5890140188108892`*^9, {
   3.589014078332294*^9, 3.5890141345545096`*^9}, {3.5890142160991735`*^9, 
   3.589014240613576*^9}, {3.589014272216384*^9, 3.589014273293445*^9}, {
   3.589019249911091*^9, 3.5890192513301725`*^9}, {3.589019285265114*^9, 
   3.5890192933575764`*^9}, {3.589023325019174*^9, 3.5890233749540305`*^9}}],

Cell[BoxData[
 RowBox[{
  RowBox[{"Param", "=", 
   RowBox[{"{", 
    RowBox[{
     RowBox[{"nact1", "\[Rule]", "2"}], ",", 
     RowBox[{"nact", "\[Rule]", "5"}], ",", 
     RowBox[{"ndea", "\[Rule]", "5"}], ",", 
     RowBox[{"nini", "\[Rule]", "1"}], ",", 
     RowBox[{"nrev", "\[Rule]", "5"}], ",", 
     RowBox[{"nelo", "\[Rule]", "5"}], ",", 
     RowBox[{"nspl", "\[Rule]", "5"}], ",", 
     RowBox[{"nmat", "\[Rule]", "5"}], ",", 
     RowBox[{"ndeg", "\[Rule]", "5"}], ",", 
     RowBox[{"kact", "\[Rule]", "0.1061`"}], ",", 
     RowBox[{"kdea", "\[Rule]", "1.303`"}], ",", 
     RowBox[{"krev", "\[Rule]", "1.145`"}], ",", 
     RowBox[{"kini", "\[Rule]", "3.436`"}], ",", 
     RowBox[{"kelo", "\[Rule]", "2.272`"}], ",", 
     RowBox[{"kspl", "\[Rule]", "0.5116`"}], ",", 
     RowBox[{"kmat", "\[Rule]", "0.1606`"}], ",", 
     RowBox[{"kdeg", "\[Rule]", "0.02471`"}], ",", 
     RowBox[{"f", "\[Rule]", "2.69`"}], ",", 
     RowBox[{"SSelo", "\[Rule]", "2.661`"}]}], "}"}]}], ";"}]], "Input",
 CellChangeTimes->{{3.589012603563942*^9, 3.589012651539686*^9}, 
   3.589014290202412*^9, {3.589199686455556*^9, 3.58919968776663*^9}}],

Cell[BoxData[
 RowBox[{
  RowBox[{"InitL", "=", 
   RowBox[{"{", 
    RowBox[{
     RowBox[{
      RowBox[{
       RowBox[{"act", "[", "1", "]"}], "[", "0", "]"}], "\[Equal]", 
      "0.3774514921762352`"}], ",", 
     RowBox[{
      RowBox[{
       RowBox[{"act", "[", "2", "]"}], "[", "0", "]"}], "\[Equal]", 
      "0.06332509812419063`"}], ",", 
     RowBox[{
      RowBox[{
       RowBox[{"act", "[", "3", "]"}], "[", "0", "]"}], "\[Equal]", 
      "0.06332509812419063`"}], ",", 
     RowBox[{
      RowBox[{
       RowBox[{"act", "[", "4", "]"}], "[", "0", "]"}], "\[Equal]", 
      "0.06332509812419063`"}], ",", 
     RowBox[{
      RowBox[{
       RowBox[{"act", "[", "5", "]"}], "[", "0", "]"}], "\[Equal]", 
      "0.005156402848025039`"}], ",", 
     RowBox[{
      RowBox[{
       RowBox[{"dea", "[", "1", "]"}], "[", "0", "]"}], "\[Equal]", 
      "0.005156402848025039`"}], ",", 
     RowBox[{
      RowBox[{
       RowBox[{"dea", "[", "2", "]"}], "[", "0", "]"}], "\[Equal]", 
      "0.005156402848025039`"}], ",", 
     RowBox[{
      RowBox[{
       RowBox[{"dea", "[", "3", "]"}], "[", "0", "]"}], "\[Equal]", 
      "0.005156402848025039`"}], ",", 
     RowBox[{
      RowBox[{
       RowBox[{"dea", "[", "4", "]"}], "[", "0", "]"}], "\[Equal]", 
      "0.005156402848025039`"}], ",", 
     RowBox[{
      RowBox[{
       RowBox[{"dea", "[", "5", "]"}], "[", "0", "]"}], "\[Equal]", 
      "0.0058679414069664855`"}], ",", 
     RowBox[{
      RowBox[{
       RowBox[{"rev", "[", "1", "]"}], "[", "0", "]"}], "\[Equal]", 
      "0.0058679414069664855`"}], ",", 
     RowBox[{
      RowBox[{
       RowBox[{"rev", "[", "2", "]"}], "[", "0", "]"}], "\[Equal]", 
      "0.0058679414069664855`"}], ",", 
     RowBox[{
      RowBox[{
       RowBox[{"rev", "[", "3", "]"}], "[", "0", "]"}], "\[Equal]", 
      "0.0058679414069664855`"}], ",", 
     RowBox[{
      RowBox[{
       RowBox[{"rev", "[", "4", "]"}], "[", "0", "]"}], "\[Equal]", 
      "0.0058679414069664855`"}], ",", 
     RowBox[{
      RowBox[{
       RowBox[{"rev", "[", "5", "]"}], "[", "0", "]"}], "\[Equal]", 
      "0.3774514921762352`"}], ",", 
     RowBox[{
      RowBox[{
       RowBox[{"elo", "[", "1", "]"}], "[", "0", "]"}], "\[Equal]", 
      "0.03899075745117525`"}], ",", 
     RowBox[{
      RowBox[{
       RowBox[{"elo", "[", "2", "]"}], "[", "0", "]"}], "\[Equal]", 
      "0.03899075745117525`"}], ",", 
     RowBox[{
      RowBox[{
       RowBox[{"elo", "[", "3", "]"}], "[", "0", "]"}], "\[Equal]", 
      "0.03899075745117525`"}], ",", 
     RowBox[{
      RowBox[{
       RowBox[{"elo", "[", "4", "]"}], "[", "0", "]"}], "\[Equal]", 
      "0.03899075745117525`"}], ",", 
     RowBox[{
      RowBox[{
       RowBox[{"elo", "[", "5", "]"}], "[", "0", "]"}], "\[Equal]", 
      "0.03899075745117525`"}], ",", 
     RowBox[{
      RowBox[{
       RowBox[{"spl", "[", "1", "]"}], "[", "0", "]"}], "\[Equal]", 
      "0.17315676491217777`"}], ",", 
     RowBox[{
      RowBox[{
       RowBox[{"spl", "[", "2", "]"}], "[", "0", "]"}], "\[Equal]", 
      "0.17315676491217777`"}], ",", 
     RowBox[{
      RowBox[{
       RowBox[{"spl", "[", "3", "]"}], "[", "0", "]"}], "\[Equal]", 
      "0.17315676491217777`"}], ",", 
     RowBox[{
      RowBox[{
       RowBox[{"spl", "[", "4", "]"}], "[", "0", "]"}], "\[Equal]", 
      "0.17315676491217777`"}], ",", 
     RowBox[{
      RowBox[{
       RowBox[{"spl", "[", "5", "]"}], "[", "0", "]"}], "\[Equal]", 
      "0.17315676491217777`"}], ",", 
     RowBox[{
      RowBox[{
       RowBox[{"mat", "[", "1", "]"}], "[", "0", "]"}], "\[Equal]", 
      "0.5516002548509973`"}], ",", 
     RowBox[{
      RowBox[{
       RowBox[{"mat", "[", "2", "]"}], "[", "0", "]"}], "\[Equal]", 
      "0.5516002548509973`"}], ",", 
     RowBox[{
      RowBox[{
       RowBox[{"mat", "[", "3", "]"}], "[", "0", "]"}], "\[Equal]", 
      "0.5516002548509973`"}], ",", 
     RowBox[{
      RowBox[{
       RowBox[{"mat", "[", "4", "]"}], "[", "0", "]"}], "\[Equal]", 
      "0.5516002548509973`"}], ",", 
     RowBox[{
      RowBox[{
       RowBox[{"mat", "[", "5", "]"}], "[", "0", "]"}], "\[Equal]", 
      "0.5516002548509973`"}], ",", 
     RowBox[{
      RowBox[{
       RowBox[{"deg", "[", "1", "]"}], "[", "0", "]"}], "\[Equal]", 
      "3.5850668121841425`"}], ",", 
     RowBox[{
      RowBox[{
       RowBox[{"deg", "[", "2", "]"}], "[", "0", "]"}], "\[Equal]", 
      "3.5850668121841425`"}], ",", 
     RowBox[{
      RowBox[{
       RowBox[{"deg", "[", "3", "]"}], "[", "0", "]"}], "\[Equal]", 
      "3.5850668121841425`"}], ",", 
     RowBox[{
      RowBox[{
       RowBox[{"deg", "[", "4", "]"}], "[", "0", "]"}], "\[Equal]", 
      "3.5850668121841425`"}], ",", 
     RowBox[{
      RowBox[{
       RowBox[{"deg", "[", "5", "]"}], "[", "0", "]"}], "\[Equal]", 
      "3.5850668121841425`"}]}], "}"}]}], ";"}]], "Input",
 CellChangeTimes->{{3.5892009243383584`*^9, 3.5892009268225*^9}, 
   3.589224921996606*^9}],

Cell[BoxData[
 RowBox[{
  RowBox[{"InitD", "=", 
   RowBox[{"{", 
    RowBox[{
     RowBox[{
      RowBox[{
       RowBox[{"act", "[", "1", "]"}], "[", "0", "]"}], "\[Equal]", "0"}], 
     ",", 
     RowBox[{
      RowBox[{
       RowBox[{"act", "[", "2", "]"}], "[", "0", "]"}], "\[Equal]", "0"}], 
     ",", 
     RowBox[{
      RowBox[{
       RowBox[{"act", "[", "3", "]"}], "[", "0", "]"}], "\[Equal]", "0"}], 
     ",", 
     RowBox[{
      RowBox[{
       RowBox[{"act", "[", "4", "]"}], "[", "0", "]"}], "\[Equal]", "0"}], 
     ",", 
     RowBox[{
      RowBox[{
       RowBox[{"act", "[", "5", "]"}], "[", "0", "]"}], "\[Equal]", "0"}], 
     ",", 
     RowBox[{
      RowBox[{
       RowBox[{"dea", "[", "1", "]"}], "[", "0", "]"}], "\[Equal]", "0"}], 
     ",", 
     RowBox[{
      RowBox[{
       RowBox[{"dea", "[", "2", "]"}], "[", "0", "]"}], "\[Equal]", "0"}], 
     ",", 
     RowBox[{
      RowBox[{
       RowBox[{"dea", "[", "3", "]"}], "[", "0", "]"}], "\[Equal]", "0"}], 
     ",", 
     RowBox[{
      RowBox[{
       RowBox[{"dea", "[", "4", "]"}], "[", "0", "]"}], "\[Equal]", "0"}], 
     ",", 
     RowBox[{
      RowBox[{
       RowBox[{"dea", "[", "5", "]"}], "[", "0", "]"}], "\[Equal]", "0"}], 
     ",", 
     RowBox[{
      RowBox[{
       RowBox[{"rev", "[", "1", "]"}], "[", "0", "]"}], "\[Equal]", "0"}], 
     ",", 
     RowBox[{
      RowBox[{
       RowBox[{"rev", "[", "2", "]"}], "[", "0", "]"}], "\[Equal]", "0"}], 
     ",", 
     RowBox[{
      RowBox[{
       RowBox[{"rev", "[", "3", "]"}], "[", "0", "]"}], "\[Equal]", "0"}], 
     ",", 
     RowBox[{
      RowBox[{
       RowBox[{"rev", "[", "4", "]"}], "[", "0", "]"}], "\[Equal]", "0"}], 
     ",", 
     RowBox[{
      RowBox[{
       RowBox[{"rev", "[", "5", "]"}], "[", "0", "]"}], "\[Equal]", "0"}], 
     ",", 
     RowBox[{
      RowBox[{
       RowBox[{"elo", "[", "1", "]"}], "[", "0", "]"}], "\[Equal]", 
      "0.11983869718309861`"}], ",", 
     RowBox[{
      RowBox[{
       RowBox[{"elo", "[", "2", "]"}], "[", "0", "]"}], "\[Equal]", 
      "0.11983869718309861`"}], ",", 
     RowBox[{
      RowBox[{
       RowBox[{"elo", "[", "3", "]"}], "[", "0", "]"}], "\[Equal]", 
      "0.11983869718309861`"}], ",", 
     RowBox[{
      RowBox[{
       RowBox[{"elo", "[", "4", "]"}], "[", "0", "]"}], "\[Equal]", 
      "0.11983869718309861`"}], ",", 
     RowBox[{
      RowBox[{
       RowBox[{"elo", "[", "5", "]"}], "[", "0", "]"}], "\[Equal]", 
      "0.11983869718309861`"}], ",", 
     RowBox[{
      RowBox[{
       RowBox[{"spl", "[", "1", "]"}], "[", "0", "]"}], "\[Equal]", 
      "0.5322`"}], ",", 
     RowBox[{
      RowBox[{
       RowBox[{"spl", "[", "2", "]"}], "[", "0", "]"}], "\[Equal]", 
      "0.5322`"}], ",", 
     RowBox[{
      RowBox[{
       RowBox[{"spl", "[", "3", "]"}], "[", "0", "]"}], "\[Equal]", 
      "0.5322`"}], ",", 
     RowBox[{
      RowBox[{
       RowBox[{"spl", "[", "4", "]"}], "[", "0", "]"}], "\[Equal]", 
      "0.5322`"}], ",", 
     RowBox[{
      RowBox[{
       RowBox[{"spl", "[", "5", "]"}], "[", "0", "]"}], "\[Equal]", 
      "0.5322`"}], ",", 
     RowBox[{
      RowBox[{
       RowBox[{"mat", "[", "1", "]"}], "[", "0", "]"}], "\[Equal]", 
      "1.6953519302615194`"}], ",", 
     RowBox[{
      RowBox[{
       RowBox[{"mat", "[", "2", "]"}], "[", "0", "]"}], "\[Equal]", 
      "1.6953519302615194`"}], ",", 
     RowBox[{
      RowBox[{
       RowBox[{"mat", "[", "3", "]"}], "[", "0", "]"}], "\[Equal]", 
      "1.6953519302615194`"}], ",", 
     RowBox[{
      RowBox[{
       RowBox[{"mat", "[", "4", "]"}], "[", "0", "]"}], "\[Equal]", 
      "1.6953519302615194`"}], ",", 
     RowBox[{
      RowBox[{
       RowBox[{"mat", "[", "5", "]"}], "[", "0", "]"}], "\[Equal]", 
      "1.6953519302615194`"}], ",", 
     RowBox[{
      RowBox[{
       RowBox[{"deg", "[", "1", "]"}], "[", "0", "]"}], "\[Equal]", 
      "11.018758397409957`"}], ",", 
     RowBox[{
      RowBox[{
       RowBox[{"deg", "[", "2", "]"}], "[", "0", "]"}], "\[Equal]", 
      "11.018758397409957`"}], ",", 
     RowBox[{
      RowBox[{
       RowBox[{"deg", "[", "3", "]"}], "[", "0", "]"}], "\[Equal]", 
      "11.018758397409957`"}], ",", 
     RowBox[{
      RowBox[{
       RowBox[{"deg", "[", "4", "]"}], "[", "0", "]"}], "\[Equal]", 
      "11.018758397409957`"}], ",", 
     RowBox[{
      RowBox[{
       RowBox[{"deg", "[", "5", "]"}], "[", "0", "]"}], "\[Equal]", 
      "11.018758397409957`"}]}], "}"}]}], ";"}]], "Input",
 CellChangeTimes->{{3.5892010789652023`*^9, 3.589201082487404*^9}, 
   3.5892219800443363`*^9, {3.589224924423745*^9, 3.5892249250327797`*^9}}],

Cell["\<\
 Timecourse calculation and plots of ligand induction and RNA degradation \
(datasets used for fitting, Fig. 2A,B and C)\
\>", "Text",
 CellChangeTimes->{{3.5491022373643856`*^9, 3.5491022658800163`*^9}, 
   3.577187527935897*^9, 3.577187693537369*^9, {3.5771879643218565`*^9, 
   3.5771879684830947`*^9}, {3.5772605277993264`*^9, 3.577260561677264*^9}, {
   3.5772606374385977`*^9, 3.577260657330735*^9}, {3.5772607215154066`*^9, 
   3.5772607228434825`*^9}, {3.5772607808247986`*^9, 3.577260798536812*^9}, {
   3.5772609680335064`*^9, 3.5772609902127748`*^9}, {3.577261088190379*^9, 
   3.5772610935496855`*^9}, {3.577261279371314*^9, 3.577261309257023*^9}, {
   3.58922638071804*^9, 3.589226381012057*^9}, {3.5892264380113173`*^9, 
   3.589226462866739*^9}, {3.5892265838356576`*^9, 3.589226624715996*^9}, {
   3.589226864365703*^9, 3.589226873841245*^9}, {3.5898610467016153`*^9, 
   3.58986104800569*^9}},
 FontSize->14,
 Background->RGBColor[1, 0.9, 0.8]],

Cell[BoxData[
 RowBox[{
  RowBox[{
   RowBox[{
    RowBox[{"SolLD", "[", "Param_", "]"}], ":=", 
    RowBox[{"Block", "[", 
     RowBox[{
      RowBox[{"{", 
       RowBox[{
       "kact1", ",", "Ntot", ",", "Npr", ",", "SSol", ",", "Init", ",", 
        "Initd"}], "}"}], ",", 
      RowBox[{
       RowBox[{"kact1", "=", 
        RowBox[{
         FractionBox["nact1", 
          RowBox[{
           RowBox[{"-", 
            FractionBox[
             RowBox[{"(", 
              RowBox[{"nact", "-", "nact1"}], ")"}], "kact"]}], "-", 
           FractionBox["ndea", "kdea"], "+", 
           RowBox[{"f", " ", 
            RowBox[{"(", 
             RowBox[{
              FractionBox["nact", "kact"], "+", 
              FractionBox["ndea", "kdea"], "+", 
              FractionBox["nrev", "krev"]}], ")"}]}], "-", 
           FractionBox["nrev", "krev"]}]], "/.", "Param"}]}], ";", 
       RowBox[{"Ntot", "=", 
        RowBox[{
         RowBox[{
         "nrev", "+", "ndea", "+", "nact", "+", "nelo", "+", "nspl", "+", 
          "nmat", "+", "ndeg"}], "/.", "Param"}]}], ";", "\n", "    ", 
       RowBox[{"Npr", "=", 
        RowBox[{
         RowBox[{"nrev", "+", "ndea", "+", "nact"}], "/.", "Param"}]}], ";", 
       "\[IndentingNewLine]", 
       RowBox[{"SSol", "=", 
        RowBox[{
         RowBox[{"Solve", "[", 
          RowBox[{
           RowBox[{"Join", "[", 
            RowBox[{
             RowBox[{"Drop", "[", 
              RowBox[{
               RowBox[{"Table", "[", 
                RowBox[{
                 RowBox[{
                  RowBox[{
                   RowBox[{
                    RowBox[{"ODES", "[", 
                    RowBox[{"[", 
                    RowBox[{"i", ",", "2"}], "]"}], "]"}], "\[Equal]", "0"}], 
                   "/.", 
                   RowBox[{"ka", "\[Rule]", " ", "kact1"}]}], "/.", "Param"}],
                  ",", "  ", 
                 RowBox[{"{", 
                  RowBox[{"i", ",", "1", ",", "Ntot"}], "}"}]}], "]"}], ",", 
               RowBox[{"{", "Npr", "}"}]}], "]"}], ",", 
             RowBox[{"{", 
              RowBox[{
               RowBox[{"Sum", "[", 
                RowBox[{
                 RowBox[{"Vars", "[", 
                  RowBox[{"[", "i", "]"}], "]"}], ",", " ", 
                 RowBox[{"{", 
                  RowBox[{"i", ",", "1", ",", "Npr"}], "}"}]}], "]"}], 
               "\[Equal]", "1"}], "}"}]}], "]"}], ",", "Vars"}], "]"}], "[", 
         RowBox[{"[", "1", "]"}], "]"}]}], ";", "\[IndentingNewLine]", 
       RowBox[{"Init", "=", 
        RowBox[{"Table", "[", 
         RowBox[{
          RowBox[{
           RowBox[{"(", 
            RowBox[{
             RowBox[{"SSol", "[", 
              RowBox[{"[", 
               RowBox[{"i", ",", "1"}], "]"}], "]"}], "/.", 
             RowBox[{"t", "\[Rule]", "0"}]}], ")"}], "==", 
           RowBox[{"SSol", "[", 
            RowBox[{"[", 
             RowBox[{"i", ",", "2"}], "]"}], "]"}]}], ",", " ", 
          RowBox[{"{", 
           RowBox[{"i", ",", "1", ",", 
            RowBox[{"Length", "[", "Vars", "]"}]}], "}"}]}], "]"}]}], ";", 
       "\[IndentingNewLine]", 
       RowBox[{"Initd", "=", 
        RowBox[{"Join", "[", 
         RowBox[{
          RowBox[{"Table", "[", 
           RowBox[{
            RowBox[{
             RowBox[{
              RowBox[{"(", 
               RowBox[{
                RowBox[{"Vars", "[", 
                 RowBox[{"[", 
                  RowBox[{"1", ";;", "15"}], "]"}], "]"}], "/.", 
                RowBox[{"t", "\[Rule]", "0"}]}], ")"}], "[", 
              RowBox[{"[", "i", "]"}], "]"}], "\[Equal]", "0"}], ",", " ", 
            RowBox[{"{", 
             RowBox[{"i", ",", "1", ",", "15"}], "}"}]}], "]"}], ",", 
          RowBox[{"Table", "[", 
           RowBox[{
            RowBox[{
             RowBox[{
              RowBox[{
               RowBox[{"elo", "[", "i", "]"}], "[", "0", "]"}], "==", 
              RowBox[{
               RowBox[{"(", 
                RowBox[{"kspl", "/", "kelo"}], ")"}], "*", 
               RowBox[{"(", 
                RowBox[{"SSelo", "/", "nspl"}], ")"}]}]}], "/.", "Param"}], 
            ",", " ", 
            RowBox[{"{", 
             RowBox[{"i", ",", "1", ",", 
              RowBox[{"nelo", "/.", "Param"}]}], "}"}]}], "]"}], ",", 
          RowBox[{"Table", "[", 
           RowBox[{
            RowBox[{
             RowBox[{
              RowBox[{
               RowBox[{"spl", "[", "i", "]"}], "[", "0", "]"}], "==", 
              RowBox[{"SSelo", "/", "nspl"}]}], "/.", "Param"}], ",", " ", 
            RowBox[{"{", 
             RowBox[{"i", ",", "1", ",", 
              RowBox[{"nspl", "/.", "Param"}]}], "}"}]}], "]"}], ",", 
          RowBox[{"Table", "[", 
           RowBox[{
            RowBox[{
             RowBox[{
              RowBox[{
               RowBox[{"mat", "[", "i", "]"}], "[", "0", "]"}], "==", 
              RowBox[{
               RowBox[{"(", 
                RowBox[{"kspl", "/", "kmat"}], ")"}], "*", 
               RowBox[{"(", 
                RowBox[{"SSelo", "/", "nspl"}], ")"}]}]}], "/.", "Param"}], 
            ",", " ", 
            RowBox[{"{", 
             RowBox[{"i", ",", "1", ",", 
              RowBox[{"nmat", "/.", "Param"}]}], "}"}]}], "]"}], ",", 
          RowBox[{"Table", "[", 
           RowBox[{
            RowBox[{
             RowBox[{
              RowBox[{
               RowBox[{"deg", "[", "i", "]"}], "[", "0", "]"}], "==", 
              RowBox[{
               RowBox[{"(", 
                RowBox[{"kspl", "/", "kdeg"}], ")"}], "*", 
               RowBox[{"(", 
                RowBox[{"SSelo", "/", "nspl"}], ")"}]}]}], "/.", "Param"}], 
            ",", " ", 
            RowBox[{"{", 
             RowBox[{"i", ",", "1", ",", 
              RowBox[{"ndeg", "/.", "Param"}]}], "}"}]}], "]"}]}], "]"}]}], 
       ";", 
       RowBox[{"{", 
        RowBox[{
         RowBox[{"NDSolve", "[", 
          RowBox[{
           RowBox[{"Join", "[", 
            RowBox[{
             RowBox[{
              RowBox[{"ODES", "/.", 
               RowBox[{"ka", "\[Rule]", " ", "kact"}]}], "/.", "Param"}], ",",
              " ", "Init"}], "]"}], ",", " ", "Vars", ",", " ", 
           RowBox[{"{", 
            RowBox[{"t", ",", "0", ",", "250"}], "}"}]}], "]"}], ",", 
         RowBox[{"NDSolve", "[", 
          RowBox[{
           RowBox[{"Join", "[", 
            RowBox[{
             RowBox[{
              RowBox[{"ODES", "/.", 
               RowBox[{"ka", "\[Rule]", " ", "kact"}]}], "/.", "Param"}], ",",
              " ", "Initd"}], "]"}], ",", " ", "Vars", ",", " ", 
           RowBox[{"{", 
            RowBox[{"t", ",", "0", ",", "250"}], "}"}]}], "]"}]}], "}"}]}]}], 
     "]"}]}], ";"}], "\[IndentingNewLine]"}]], "Input",
 CellChangeTimes->{{3.589014057199085*^9, 3.589014062602394*^9}, 
   3.5890142677571287`*^9, {3.5891996734148097`*^9, 3.5891997379254994`*^9}, {
   3.5892008029194136`*^9, 3.5892008054885607`*^9}, {3.589200842386671*^9, 
   3.589200843784751*^9}, {3.589200939944251*^9, 3.5892010305724344`*^9}, {
   3.589201169235366*^9, 3.5892012340460725`*^9}, {3.5892012722302566`*^9, 
   3.5892012937674885`*^9}, {3.5892025348714757`*^9, 3.589202534963481*^9}}],

Cell[BoxData[{
 RowBox[{
  RowBox[{"SolL", "=", 
   RowBox[{
    RowBox[{"SolLD", "[", "Param", "]"}], "[", 
    RowBox[{"[", "1", "]"}], "]"}]}], ";"}], "\[IndentingNewLine]", 
 RowBox[{
  RowBox[{"SolD", "=", 
   RowBox[{
    RowBox[{"SolLD", "[", "Param", "]"}], "[", 
    RowBox[{"[", "2", "]"}], "]"}]}], ";"}]}], "Input",
 CellChangeTimes->{{3.589201033771618*^9, 3.589201041643068*^9}, {
  3.589202578394965*^9, 3.589202590648666*^9}, {3.5892029640010204`*^9, 
  3.5892029784318457`*^9}, {3.5892189021922927`*^9, 3.589218903433364*^9}}],

Cell[CellGroupData[{

Cell[BoxData[{
 RowBox[{
  RowBox[{"EloN5", "=", 
   RowBox[{"Plot", "[", 
    RowBox[{
     RowBox[{"{", 
      RowBox[{
       RowBox[{"(", 
        RowBox[{"Sum", "[", 
         RowBox[{
          RowBox[{
           RowBox[{"spl", "[", "i", "]"}], "[", "t", "]"}], ",", 
          RowBox[{"{", 
           RowBox[{"i", ",", "1", ",", "5"}], "}"}]}], "]"}], ")"}], "/.", 
       "SolL"}], "}"}], ",", " ", 
     RowBox[{"{", 
      RowBox[{"t", ",", "0", ",", "225"}], "}"}], ",", " ", 
     RowBox[{"PlotRange", "\[Rule]", 
      RowBox[{"{", 
       RowBox[{"0", ",", "All"}], "}"}]}], ",", " ", 
     RowBox[{"PlotStyle", "\[Rule]", " ", 
      RowBox[{"{", 
       RowBox[{
        RowBox[{"{", 
         RowBox[{"Blue", " ", ",", 
          RowBox[{"Thickness", "[", "0.0075", "]"}]}], "}"}], ",", 
        RowBox[{"{", 
         RowBox[{"Blue", " ", ",", "Dashed", ",", 
          RowBox[{"Thickness", "[", "0.01", "]"}]}], "}"}], ",", 
        RowBox[{"{", 
         RowBox[{"Green", ",", 
          RowBox[{"Thickness", "[", "0.01", "]"}]}], "}"}]}], "}"}]}], ",", 
     " ", 
     RowBox[{"Frame", "\[Rule]", " ", 
      RowBox[{"{", 
       RowBox[{"True", ",", " ", "True", ",", "False", ",", " ", "False"}], 
       "}"}]}], ",", 
     RowBox[{"FrameStyle", "\[Rule]", 
      RowBox[{"Thickness", "[", "0.0055", "]"}]}], ",", "  ", 
     RowBox[{"BaseStyle", "\[Rule]", 
      RowBox[{"{", 
       RowBox[{
        RowBox[{"FontFamily", "\[Rule]", "\"\<Helvetica\>\""}], ",", 
        RowBox[{"FontSize", "\[Rule]", "20"}], ",", 
        RowBox[{"FontWeight", "\[Rule]", "\"\<Bold\>\""}]}], "}"}]}], " ", 
     ",", 
     RowBox[{"FrameLabel", "\[Rule]", 
      RowBox[{"{", 
       RowBox[{"\"\<t,min\>\"", ",", "\"\<# pre-mRNAs per gene copy\>\""}], 
       "}"}]}]}], "]"}]}], ";"}], "\[IndentingNewLine]", 
 RowBox[{
  RowBox[{"MatN5", "=", 
   RowBox[{"Plot", "[", 
    RowBox[{
     RowBox[{"{", 
      RowBox[{
       RowBox[{"(", 
        RowBox[{"Sum", "[", 
         RowBox[{
          RowBox[{
           RowBox[{"deg", "[", "i", "]"}], "[", "t", "]"}], ",", 
          RowBox[{"{", 
           RowBox[{"i", ",", "1", ",", "5"}], "}"}]}], "]"}], ")"}], "/.", 
       "SolL"}], "}"}], ",", " ", 
     RowBox[{"{", 
      RowBox[{"t", ",", "0", ",", "225"}], "}"}], ",", " ", 
     RowBox[{"PlotRange", "\[Rule]", " ", 
      RowBox[{"{", 
       RowBox[{"0", ",", "All"}], "}"}]}], ",", " ", 
     RowBox[{"PlotStyle", "\[Rule]", 
      RowBox[{"{", 
       RowBox[{
        RowBox[{"{", 
         RowBox[{"Red", ",", 
          RowBox[{"Thickness", "[", "0.0075", "]"}]}], "}"}], ",", 
        RowBox[{"{", 
         RowBox[{"Dashed", ",", "Red", ",", 
          RowBox[{"Thickness", "[", "0.01", "]"}]}], "}"}]}], "}"}]}], ",", 
     RowBox[{"Frame", "\[Rule]", " ", 
      RowBox[{"{", 
       RowBox[{"True", ",", " ", "True", ",", "False", ",", " ", "False"}], 
       "}"}]}], ",", 
     RowBox[{"FrameStyle", "\[Rule]", 
      RowBox[{"Thickness", "[", "0.0055", "]"}]}], ",", " ", 
     RowBox[{"BaseStyle", "\[Rule]", 
      RowBox[{"{", 
       RowBox[{
        RowBox[{"FontFamily", "\[Rule]", "\"\<Helvetica\>\""}], ",", 
        RowBox[{"FontSize", "\[Rule]", "20"}], ",", 
        RowBox[{"FontWeight", "\[Rule]", "\"\<Bold\>\""}]}], "}"}]}], " ", 
     ",", 
     RowBox[{"FrameLabel", "\[Rule]", 
      RowBox[{"{", 
       RowBox[{"\"\<t,min\>\"", ",", "\"\<# mature mRNAs per gene copy\>\""}],
        "}"}]}]}], "]"}]}], ";"}], "\n", 
 RowBox[{
  RowBox[{"Fig2AB", "=", 
   RowBox[{"GraphicsRow", "[", 
    RowBox[{"{", 
     RowBox[{
      RowBox[{"Show", "[", 
       RowBox[{"In1", ",", "In2", ",", " ", "EloN5"}], "]"}], ",", 
      RowBox[{"Show", "[", 
       RowBox[{"Ex1", ",", "Ex2", ",", " ", "MatN5"}], "]"}]}], "}"}], 
    "]"}]}], "\[IndentingNewLine]"}], "\[IndentingNewLine]"}], "Input",
 CellChangeTimes->{{3.545280376311163*^9, 3.545280402585666*^9}, {
   3.545285253583765*^9, 3.5452852854765887`*^9}, {3.5452854737423573`*^9, 
   3.545285477345563*^9}, {3.545285510477458*^9, 3.5452855146306953`*^9}, {
   3.5455360599621396`*^9, 3.5455360639973707`*^9}, {3.5490873212682333`*^9, 
   3.54908732400139*^9}, {3.5490880964185696`*^9, 3.5490881003377943`*^9}, {
   3.5490882545026116`*^9, 3.5490882584228363`*^9}, {3.5490883298349204`*^9, 
   3.549088330667968*^9}, {3.549088513301414*^9, 3.549088522445937*^9}, {
   3.5491915039671144`*^9, 3.5491915046631546`*^9}, 3.54920317483873*^9, {
   3.577476003060025*^9, 3.577476045837472*^9}, {3.5774760796424055`*^9, 
   3.5774761208087597`*^9}, {3.589024107776945*^9, 3.5890242769696226`*^9}, {
   3.589218781628397*^9, 3.589218790984932*^9}, {3.5892278295459085`*^9, 
   3.5892278584785633`*^9}}],

Cell[BoxData[
 GraphicsBox[{{}, {InsetBox[
     GraphicsBox[{GraphicsComplexBox[CompressedData["
1:eJztljtsE0EQhs+GADEPpXAdoAsNDbROtoJUluLCBYqsyAILISRCGxo3qamh
QoI6dcoIWqiRkJBiFPFMQky4KAEhmNu5+0//2KuUNLuN9Xlm5/HP3t1e7j5o
3akmSXK9kiTZb7Ee1dduDlb25gq+uPptYX16CK69fb7cqO0b+xF4fTr74yP4
yuLjl+nMFvhVOiP/7ICfPsnWFxMvBc8PVqSi0q71bYO9efDV2Mv6r/lV1tvy
BR6CHzayjt6D37zOlrWX9frw9V3Tz3H6DA3vmHr2gv15+Rb3g3pqvk9Gjw/g
nl+7pp+jYH6d349g/hfLWYCfRq+SvTxrpf/2QhYxNfMuuO7U/3eQVY9D8EEm
d7pp/L+DfXuNXzlfHWHNf8IVrPVvGfsQzPlG/Tn/7AirviddwarvQdBf41fh
z/3POj3PFRdi/c33929wPGGdxwRY9/+dY/9TsFP98K+A9Tz9wX7Wu2n0bnJ9
sA/hr/k+g/W81eDP56PJ+YU1/zuwPm8T2E/9j9lPem+0nD4/iSuY6hem+oXt
ftJXmOq38fpto2/b6N9mfYXtfpq3u8X1C1P+MXaKJ8zz6+R6nQWzvh0zn47R
t8N6jLHT+UP8yWB+5TqY+tlc4n6ESU9h6k+Y8lv/ja45D13WW5jyCdP3TJjP
QxHvjPo/u83zFab6hOl8COv34ByY6hem940w9SOs368p5X7PvA96uX3ShZj0
EKZ6xtjpvAjT8y1M/QqTvkt32S58nJ36dffy+s+D6X0gTP0L0zyF9fm+ANbv
bxmP5nnpPs9DmOqBvQqm+oW9XKun8zri/Szez+L9LN7P4v3MY7yfxftZvJ/F
+1kxz/94P/sH57IfuA==
        "], {
         {RGBColor[0, 0, 1], InsetBox[
           StyleBox["\<\"\[FilledCircle]\"\>",
            StripOnInput->False,
            FontSize->17], 155], InsetBox[
           StyleBox["\<\"\[FilledCircle]\"\>",
            StripOnInput->False,
            FontSize->17], 156], InsetBox[
           StyleBox["\<\"\[FilledCircle]\"\>",
            StripOnInput->False,
            FontSize->17], 157], InsetBox[
           StyleBox["\<\"\[FilledCircle]\"\>",
            StripOnInput->False,
            FontSize->17], 158], InsetBox[
           StyleBox["\<\"\[FilledCircle]\"\>",
            StripOnInput->False,
            FontSize->17], 159], InsetBox[
           StyleBox["\<\"\[FilledCircle]\"\>",
            StripOnInput->False,
            FontSize->17], 160], InsetBox[
           StyleBox["\<\"\[FilledCircle]\"\>",
            StripOnInput->False,
            FontSize->17], 161], InsetBox[
           StyleBox["\<\"\[FilledCircle]\"\>",
            StripOnInput->False,
            FontSize->17], 162], InsetBox[
           StyleBox["\<\"\[FilledCircle]\"\>",
            StripOnInput->False,
            FontSize->17], 163], InsetBox[
           StyleBox["\<\"\[FilledCircle]\"\>",
            StripOnInput->False,
            FontSize->17], 164], InsetBox[
           StyleBox["\<\"\[FilledCircle]\"\>",
            StripOnInput->False,
            FontSize->17], 165], InsetBox[
           StyleBox["\<\"\[FilledCircle]\"\>",
            StripOnInput->False,
            FontSize->17], 166], InsetBox[
           StyleBox["\<\"\[FilledCircle]\"\>",
            StripOnInput->False,
            FontSize->17], 167], InsetBox[
           StyleBox["\<\"\[FilledCircle]\"\>",
            StripOnInput->False,
            FontSize->17], 168], InsetBox[
           StyleBox["\<\"\[FilledCircle]\"\>",
            StripOnInput->False,
            FontSize->17], 169], InsetBox[
           StyleBox["\<\"\[FilledCircle]\"\>",
            StripOnInput->False,
            FontSize->17], 170], InsetBox[
           StyleBox["\<\"\[FilledCircle]\"\>",
            StripOnInput->False,
            FontSize->17], 171], InsetBox[
           StyleBox["\<\"\[FilledCircle]\"\>",
            StripOnInput->False,
            FontSize->17], 172], InsetBox[
           StyleBox["\<\"\[FilledCircle]\"\>",
            StripOnInput->False,
            FontSize->17], 173], InsetBox[
           StyleBox["\<\"\[FilledCircle]\"\>",
            StripOnInput->False,
            FontSize->17], 174], InsetBox[
           StyleBox["\<\"\[FilledCircle]\"\>",
            StripOnInput->False,
            FontSize->17], 175], InsetBox[
           StyleBox["\<\"\[FilledCircle]\"\>",
            StripOnInput->False,
            FontSize->17], 176], InsetBox[
           StyleBox["\<\"\[FilledCircle]\"\>",
            StripOnInput->False,
            FontSize->17], 177], InsetBox[
           StyleBox["\<\"\[FilledCircle]\"\>",
            StripOnInput->False,
            FontSize->17], 178], InsetBox[
           StyleBox["\<\"\[FilledCircle]\"\>",
            StripOnInput->False,
            FontSize->17], 179], InsetBox[
           StyleBox["\<\"\[FilledCircle]\"\>",
            StripOnInput->False,
            FontSize->17], 180], InsetBox[
           StyleBox["\<\"\[FilledCircle]\"\>",
            StripOnInput->False,
            FontSize->17], 181], InsetBox[
           StyleBox["\<\"\[FilledCircle]\"\>",
            StripOnInput->False,
            FontSize->17], 182], InsetBox[
           StyleBox["\<\"\[FilledCircle]\"\>",
            StripOnInput->False,
            FontSize->17], 183], InsetBox[
           StyleBox["\<\"\[FilledCircle]\"\>",
            StripOnInput->False,
            FontSize->17], 184], InsetBox[
           StyleBox["\<\"\[FilledCircle]\"\>",
            StripOnInput->False,
            FontSize->17], 185], InsetBox[
           StyleBox["\<\"\[FilledCircle]\"\>",
            StripOnInput->False,
            FontSize->17], 186], InsetBox[
           StyleBox["\<\"\[FilledCircle]\"\>",
            StripOnInput->False,
            FontSize->17], 187], InsetBox[
           StyleBox["\<\"\[FilledCircle]\"\>",
            StripOnInput->False,
            FontSize->17], 188], InsetBox[
           StyleBox["\<\"\[FilledCircle]\"\>",
            StripOnInput->False,
            FontSize->17], 189], InsetBox[
           StyleBox["\<\"\[FilledCircle]\"\>",
            StripOnInput->False,
            FontSize->17], 190], InsetBox[
           StyleBox["\<\"\[FilledCircle]\"\>",
            StripOnInput->False,
            FontSize->17], 191], InsetBox[
           StyleBox["\<\"\[FilledCircle]\"\>",
            StripOnInput->False,
            FontSize->17], 192], InsetBox[
           StyleBox["\<\"\[FilledCircle]\"\>",
            StripOnInput->False,
            FontSize->17], 193], InsetBox[
           StyleBox["\<\"\[FilledCircle]\"\>",
            StripOnInput->False,
            FontSize->17], 194], InsetBox[
           StyleBox["\<\"\[FilledCircle]\"\>",
            StripOnInput->False,
            FontSize->17], 195], InsetBox[
           StyleBox["\<\"\[FilledCircle]\"\>",
            StripOnInput->False,
            FontSize->17], 196], InsetBox[
           StyleBox["\<\"\[FilledCircle]\"\>",
            StripOnInput->False,
            FontSize->17], 197], InsetBox[
           StyleBox["\<\"\[FilledCircle]\"\>",
            StripOnInput->False,
            FontSize->17], 198], InsetBox[
           StyleBox["\<\"\[FilledCircle]\"\>",
            StripOnInput->False,
            FontSize->17], 199], InsetBox[
           StyleBox["\<\"\[FilledCircle]\"\>",
            StripOnInput->False,
            FontSize->17], 200], InsetBox[
           StyleBox["\<\"\[FilledCircle]\"\>",
            StripOnInput->False,
            FontSize->17], 201], InsetBox[
           StyleBox["\<\"\[FilledCircle]\"\>",
            StripOnInput->False,
            FontSize->17], 202], InsetBox[
           StyleBox["\<\"\[FilledCircle]\"\>",
            StripOnInput->False,
            FontSize->17], 203], InsetBox[
           StyleBox["\<\"\[FilledCircle]\"\>",
            StripOnInput->False,
            FontSize->17], 204], InsetBox[
           StyleBox["\<\"\[FilledCircle]\"\>",
            StripOnInput->False,
            FontSize->17], 205], InsetBox[
           StyleBox["\<\"\[FilledCircle]\"\>",
            StripOnInput->False,
            FontSize->17], 206], InsetBox[
           StyleBox["\<\"\[FilledCircle]\"\>",
            StripOnInput->False,
            FontSize->17], 207], InsetBox[
           StyleBox["\<\"\[FilledCircle]\"\>",
            StripOnInput->False,
            FontSize->17], 208], InsetBox[
           StyleBox["\<\"\[FilledCircle]\"\>",
            StripOnInput->False,
            FontSize->17], 209], InsetBox[
           StyleBox["\<\"\[FilledCircle]\"\>",
            StripOnInput->False,
            FontSize->17], 210], InsetBox[
           StyleBox["\<\"\[FilledCircle]\"\>",
            StripOnInput->False,
            FontSize->17], 211], InsetBox[
           StyleBox["\<\"\[FilledCircle]\"\>",
            StripOnInput->False,
            FontSize->17], 212], InsetBox[
           StyleBox["\<\"\[FilledCircle]\"\>",
            StripOnInput->False,
            FontSize->17], 213], InsetBox[
           StyleBox["\<\"\[FilledCircle]\"\>",
            StripOnInput->False,
            FontSize->17], 214], InsetBox[
           StyleBox["\<\"\[FilledCircle]\"\>",
            StripOnInput->False,
            FontSize->17], 215], InsetBox[
           StyleBox["\<\"\[FilledCircle]\"\>",
            StripOnInput->False,
            FontSize->17], 216], InsetBox[
           StyleBox["\<\"\[FilledCircle]\"\>",
            StripOnInput->False,
            FontSize->17], 217], InsetBox[
           StyleBox["\<\"\[FilledCircle]\"\>",
            StripOnInput->False,
            FontSize->17], 218], InsetBox[
           StyleBox["\<\"\[FilledCircle]\"\>",
            StripOnInput->False,
            FontSize->17], 219], InsetBox[
           StyleBox["\<\"\[FilledCircle]\"\>",
            StripOnInput->False,
            FontSize->17], 220], InsetBox[
           StyleBox["\<\"\[FilledCircle]\"\>",
            StripOnInput->False,
            FontSize->17], 221], InsetBox[
           StyleBox["\<\"\[FilledCircle]\"\>",
            StripOnInput->False,
            FontSize->17], 222], InsetBox[
           StyleBox["\<\"\[FilledCircle]\"\>",
            StripOnInput->False,
            FontSize->17], 223], InsetBox[
           StyleBox["\<\"\[FilledCircle]\"\>",
            StripOnInput->False,
            FontSize->17], 224], InsetBox[
           StyleBox["\<\"\[FilledCircle]\"\>",
            StripOnInput->False,
            FontSize->17], 225], InsetBox[
           StyleBox["\<\"\[FilledCircle]\"\>",
            StripOnInput->False,
            FontSize->17], 226], InsetBox[
           StyleBox["\<\"\[FilledCircle]\"\>",
            StripOnInput->False,
            FontSize->17], 227], InsetBox[
           StyleBox["\<\"\[FilledCircle]\"\>",
            StripOnInput->False,
            FontSize->17], 228], InsetBox[
           StyleBox["\<\"\[FilledCircle]\"\>",
            StripOnInput->False,
            FontSize->17], 229], InsetBox[
           StyleBox["\<\"\[FilledCircle]\"\>",
            StripOnInput->False,
            FontSize->17], 230], InsetBox[
           StyleBox["\<\"\[FilledCircle]\"\>",
            StripOnInput->False,
            FontSize->17], 231], InsetBox[
           StyleBox["\<\"\[FilledCircle]\"\>",
            StripOnInput->False,
            FontSize->17], 232], InsetBox[
           StyleBox["\<\"\[FilledCircle]\"\>",
            StripOnInput->False,
            FontSize->17], 233], InsetBox[
           StyleBox["\<\"\[FilledCircle]\"\>",
            StripOnInput->False,
            FontSize->17], 234], InsetBox[
           StyleBox["\<\"\[FilledCircle]\"\>",
            StripOnInput->False,
            FontSize->17], 235], InsetBox[
           StyleBox["\<\"\[FilledCircle]\"\>",
            StripOnInput->False,
            FontSize->17], 236], InsetBox[
           StyleBox["\<\"\[FilledCircle]\"\>",
            StripOnInput->False,
            FontSize->17], 237], InsetBox[
           StyleBox["\<\"\[FilledCircle]\"\>",
            StripOnInput->False,
            FontSize->17], 238], InsetBox[
           StyleBox["\<\"\[FilledCircle]\"\>",
            StripOnInput->False,
            FontSize->17], 239], InsetBox[
           StyleBox["\<\"\[FilledCircle]\"\>",
            StripOnInput->False,
            FontSize->17], 240], InsetBox[
           StyleBox["\<\"\[FilledCircle]\"\>",
            StripOnInput->False,
            FontSize->17], 241], InsetBox[
           StyleBox["\<\"\[FilledCircle]\"\>",
            StripOnInput->False,
            FontSize->17], 242], InsetBox[
           StyleBox["\<\"\[FilledCircle]\"\>",
            StripOnInput->False,
            FontSize->17], 243], InsetBox[
           StyleBox["\<\"\[FilledCircle]\"\>",
            StripOnInput->False,
            FontSize->17], 244], InsetBox[
           StyleBox["\<\"\[FilledCircle]\"\>",
            StripOnInput->False,
            FontSize->17], 245], InsetBox[
           StyleBox["\<\"\[FilledCircle]\"\>",
            StripOnInput->False,
            FontSize->17], 246], InsetBox[
           StyleBox["\<\"\[FilledCircle]\"\>",
            StripOnInput->False,
            FontSize->17], 247], InsetBox[
           StyleBox["\<\"\[FilledCircle]\"\>",
            StripOnInput->False,
            FontSize->17], 248], InsetBox[
           StyleBox["\<\"\[FilledCircle]\"\>",
            StripOnInput->False,
            FontSize->17], 249], InsetBox[
           StyleBox["\<\"\[FilledCircle]\"\>",
            StripOnInput->False,
            FontSize->17], 250], InsetBox[
           StyleBox["\<\"\[FilledCircle]\"\>",
            StripOnInput->False,
            FontSize->17], 251], InsetBox[
           StyleBox["\<\"\[FilledCircle]\"\>",
            StripOnInput->False,
            FontSize->17], 252], InsetBox[
           StyleBox["\<\"\[FilledCircle]\"\>",
            StripOnInput->False,
            FontSize->17], 253], InsetBox[
           StyleBox["\<\"\[FilledCircle]\"\>",
            StripOnInput->False,
            FontSize->17], 254], InsetBox[
           StyleBox["\<\"\[FilledCircle]\"\>",
            StripOnInput->False,
            FontSize->17], 255], InsetBox[
           StyleBox["\<\"\[FilledCircle]\"\>",
            StripOnInput->False,
            FontSize->17], 256], InsetBox[
           StyleBox["\<\"\[FilledCircle]\"\>",
            StripOnInput->False,
            FontSize->17], 257], InsetBox[
           StyleBox["\<\"\[FilledCircle]\"\>",
            StripOnInput->False,
            FontSize->17], 258], InsetBox[
           StyleBox["\<\"\[FilledCircle]\"\>",
            StripOnInput->False,
            FontSize->17], 259], InsetBox[
           StyleBox["\<\"\[FilledCircle]\"\>",
            StripOnInput->False,
            FontSize->17], 260], InsetBox[
           StyleBox["\<\"\[FilledCircle]\"\>",
            StripOnInput->False,
            FontSize->17], 261], InsetBox[
           StyleBox["\<\"\[FilledCircle]\"\>",
            StripOnInput->False,
            FontSize->17], 262], InsetBox[
           StyleBox["\<\"\[FilledCircle]\"\>",
            StripOnInput->False,
            FontSize->17], 263], InsetBox[
           StyleBox["\<\"\[FilledCircle]\"\>",
            StripOnInput->False,
            FontSize->17], 264], InsetBox[
           StyleBox["\<\"\[FilledCircle]\"\>",
            StripOnInput->False,
            FontSize->17], 265], InsetBox[
           StyleBox["\<\"\[FilledCircle]\"\>",
            StripOnInput->False,
            FontSize->17], 266], InsetBox[
           StyleBox["\<\"\[FilledCircle]\"\>",
            StripOnInput->False,
            FontSize->17], 267], InsetBox[
           StyleBox["\<\"\[FilledCircle]\"\>",
            StripOnInput->False,
            FontSize->17], 268], InsetBox[
           StyleBox["\<\"\[FilledCircle]\"\>",
            StripOnInput->False,
            FontSize->17], 269], InsetBox[
           StyleBox["\<\"\[FilledCircle]\"\>",
            StripOnInput->False,
            FontSize->17], 270], InsetBox[
           StyleBox["\<\"\[FilledCircle]\"\>",
            StripOnInput->False,
            FontSize->17], 271], InsetBox[
           StyleBox["\<\"\[FilledCircle]\"\>",
            StripOnInput->False,
            FontSize->17], 272], InsetBox[
           StyleBox["\<\"\[FilledCircle]\"\>",
            StripOnInput->False,
            FontSize->17], 273], InsetBox[
           StyleBox["\<\"\[FilledCircle]\"\>",
            StripOnInput->False,
            FontSize->17], 274], InsetBox[
           StyleBox["\<\"\[FilledCircle]\"\>",
            StripOnInput->False,
            FontSize->17], 275], InsetBox[
           StyleBox["\<\"\[FilledCircle]\"\>",
            StripOnInput->False,
            FontSize->17], 276], InsetBox[
           StyleBox["\<\"\[FilledCircle]\"\>",
            StripOnInput->False,
            FontSize->17], 277], InsetBox[
           StyleBox["\<\"\[FilledCircle]\"\>",
            StripOnInput->False,
            FontSize->17], 278], InsetBox[
           StyleBox["\<\"\[FilledCircle]\"\>",
            StripOnInput->False,
            FontSize->17], 279], InsetBox[
           StyleBox["\<\"\[FilledCircle]\"\>",
            StripOnInput->False,
            FontSize->17], 280], InsetBox[
           StyleBox["\<\"\[FilledCircle]\"\>",
            StripOnInput->False,
            FontSize->17], 281], InsetBox[
           StyleBox["\<\"\[FilledCircle]\"\>",
            StripOnInput->False,
            FontSize->17], 282], InsetBox[
           StyleBox["\<\"\[FilledCircle]\"\>",
            StripOnInput->False,
            FontSize->17], 283], InsetBox[
           StyleBox["\<\"\[FilledCircle]\"\>",
            StripOnInput->False,
            FontSize->17], 284], InsetBox[
           StyleBox["\<\"\[FilledCircle]\"\>",
            StripOnInput->False,
            FontSize->17], 285], InsetBox[
           StyleBox["\<\"\[FilledCircle]\"\>",
            StripOnInput->False,
            FontSize->17], 286], InsetBox[
           StyleBox["\<\"\[FilledCircle]\"\>",
            StripOnInput->False,
            FontSize->17], 287], InsetBox[
           StyleBox["\<\"\[FilledCircle]\"\>",
            StripOnInput->False,
            FontSize->17], 288], InsetBox[
           StyleBox["\<\"\[FilledCircle]\"\>",
            StripOnInput->False,
            FontSize->17], 289], InsetBox[
           StyleBox["\<\"\[FilledCircle]\"\>",
            StripOnInput->False,
            FontSize->17], 290], InsetBox[
           StyleBox["\<\"\[FilledCircle]\"\>",
            StripOnInput->False,
            FontSize->17], 291], InsetBox[
           StyleBox["\<\"\[FilledCircle]\"\>",
            StripOnInput->False,
            FontSize->17], 292], InsetBox[
           StyleBox["\<\"\[FilledCircle]\"\>",
            StripOnInput->False,
            FontSize->17], 293], InsetBox[
           StyleBox["\<\"\[FilledCircle]\"\>",
            StripOnInput->False,
            FontSize->17], 294], InsetBox[
           StyleBox["\<\"\[FilledCircle]\"\>",
            StripOnInput->False,
            FontSize->17], 295], InsetBox[
           StyleBox["\<\"\[FilledCircle]\"\>",
            StripOnInput->False,
            FontSize->17], 296], InsetBox[
           StyleBox["\<\"\[FilledCircle]\"\>",
            StripOnInput->False,
            FontSize->17], 297], InsetBox[
           StyleBox["\<\"\[FilledCircle]\"\>",
            StripOnInput->False,
            FontSize->17], 298], InsetBox[
           StyleBox["\<\"\[FilledCircle]\"\>",
            StripOnInput->False,
            FontSize->17], 299], InsetBox[
           StyleBox["\<\"\[FilledCircle]\"\>",
            StripOnInput->False,
            FontSize->17], 300], InsetBox[
           StyleBox["\<\"\[FilledCircle]\"\>",
            StripOnInput->False,
            FontSize->17], 301], InsetBox[
           StyleBox["\<\"\[FilledCircle]\"\>",
            StripOnInput->False,
            FontSize->17], 302], InsetBox[
           StyleBox["\<\"\[FilledCircle]\"\>",
            StripOnInput->False,
            FontSize->17], 303], InsetBox[
           StyleBox["\<\"\[FilledCircle]\"\>",
            StripOnInput->False,
            FontSize->17], 304], InsetBox[
           StyleBox["\<\"\[FilledCircle]\"\>",
            StripOnInput->False,
            FontSize->17], 305], InsetBox[
           StyleBox["\<\"\[FilledCircle]\"\>",
            StripOnInput->False,
            FontSize->17], 306], InsetBox[
           StyleBox["\<\"\[FilledCircle]\"\>",
            StripOnInput->False,
            FontSize->17], 307], InsetBox[
           StyleBox["\<\"\[FilledCircle]\"\>",
            StripOnInput->False,
            FontSize->17], 308]}, {}}], GraphicsComplexBox[CompressedData["
1:eJxTTMoPSmViYGBQAmIQDQPPtzT6Sb/4YA/hiTjs2Q0CX6F8PYe9hk2d//w+
Qfl2DgVxvjbaUn8h/AY3hwmHvmrE8DM5QOT9HDRj+oEi/yDyB4IcZJVnvHif
AlMf5rC+KGPi2xpGiHqHKAdeJu12sZsMUP1xDlf4Tf8GXGaF8B8kOIBU25uy
QPgHkhy86zY+EfeG6l+Q4nAYaH3/Iah8Q5oDe+NU5+4cqP6EDAfRde4Pq6Yw
Q+3Lctj/SHvfI20OCF8hx8EsbpcnDxNU/Wh4wMMDAF6AlwA=
        "], {
         {RGBColor[0, 0, 1], InsetBox[
           StyleBox["\[EmptyCircle]",
            StripOnInput->False,
            FontSize->45], 18], InsetBox[
           StyleBox["\[EmptyCircle]",
            StripOnInput->False,
            FontSize->45], 19], InsetBox[
           StyleBox["\[EmptyCircle]",
            StripOnInput->False,
            FontSize->45], 20], InsetBox[
           StyleBox["\[EmptyCircle]",
            StripOnInput->False,
            FontSize->45], 21], InsetBox[
           StyleBox["\[EmptyCircle]",
            StripOnInput->False,
            FontSize->45], 22], InsetBox[
           StyleBox["\[EmptyCircle]",
            StripOnInput->False,
            FontSize->45], 23], InsetBox[
           StyleBox["\[EmptyCircle]",
            StripOnInput->False,
            FontSize->45], 24], InsetBox[
           StyleBox["\[EmptyCircle]",
            StripOnInput->False,
            FontSize->45], 25], InsetBox[
           StyleBox["\[EmptyCircle]",
            StripOnInput->False,
            FontSize->45], 26], InsetBox[
           StyleBox["\[EmptyCircle]",
            StripOnInput->False,
            FontSize->45], 27], InsetBox[
           StyleBox["\[EmptyCircle]",
            StripOnInput->False,
            FontSize->45], 28], InsetBox[
           StyleBox["\[EmptyCircle]",
            StripOnInput->False,
            FontSize->45], 29], InsetBox[
           StyleBox["\[EmptyCircle]",
            StripOnInput->False,
            FontSize->45], 30], InsetBox[
           StyleBox["\[EmptyCircle]",
            StripOnInput->False,
            FontSize->45], 31], InsetBox[
           StyleBox["\[EmptyCircle]",
            StripOnInput->False,
            FontSize->45], 32], InsetBox[
           StyleBox["\[EmptyCircle]",
            StripOnInput->False,
            FontSize->45], 33], InsetBox[
           StyleBox["\[EmptyCircle]",
            StripOnInput->False,
            FontSize->45], 34]}, {}}], {{}, {}, 
        {RGBColor[0, 0, 1], Thickness[0.0075], LineBox[CompressedData["
1:eJwd2nk8lF8XAHDGJGuUJZUtFMmWJCnm2Jckxr4bDDPIWpSlkGwhKSXJnpDs
JCEKyb6ULVvlJ9mSpRB67/P+1ef7MfPMueeee+4ZOuzgSSTjaGho+PA0NNi/
u1WCr/qo9itbZwVphVTMEU54/l6/VvCFMLMr+P/e12shdqXgF0HR8aE2Zi9/
w5PvJlYIXaWVupi7+HSU93L9Jvi63L2IeXupSa1a+g9BPmLACLNEE+jY6a4T
aNxnLTBbP6zVpydvEC4XBDtgvu2qYPzixiZhv6+CB+YapQoL45S/BO57fNcx
z7LL2P2t2CJ8Xb54D/OBqedOWd3bhD8PxYoxa78UddWZ3SEsfLvdj/lcc+/p
qzgayHwhgwtF7i+6U9N+B3nsuRJm1+QLSgJ8tODk/ycKMy6MucGngBaG+fd8
x5zi9kG15TQOlNdTrMKwfJhENh9oxsFJLqs5zK3KGtqXiHRAe1Hw8U1kezG6
9oYJOuhTPOQVjry+t/EC5yU8PDi8x/sW8p2/13tcNvGwT23/0wjko/+dM3od
uQtOL/lzRCHXd21+2sNFDzcydJujkU2rq80dsuiBWvuh6TbyQqbf50rp3WC6
S4Y3Hjn8tpwtY91usCCvDCQg815ZnrTWZYC0rnbcfeQK2xLHkkEGME/JfvEQ
WU/bY5qOzAhVPQ3/PUaeOiFBNVtmBImh0toM5MBDs3MFN5hA6eJbjVxsv3fl
eeywMENJlsr9QuSCRfIvwxRmMCDceF2OrDokfPmpKAsUsb7vfo080vjl93oF
CziICc41Ifs8T7+mp8oKEQ9Zj3UjMybZbKV3s0KICf3TEeSM64durFjvgWrr
0IDvyAqUYVqt2T0Qk1/TvIbcY/gwPMWfDea7ufJ3VaL1PCmg88exQ2GWr85+
5JBExmZBHXbQ7H3eLo58PpIS0XaHHRSZHxgDMnfQe63LA+zAfy6N0Rz5q9dR
Rn6+vRDyK5LbB7mIfKvtveNe4FtLK4hHDrCcuu1dsBduyEmvvUCOLd49y/Jn
LwScZTzWj5yGP66dp7YPTmr30m4hl1jo56ol7AOvW7bNYlVzhHdF3viJ0X3A
0mxcb4E8QJfkEHCMAxK6bE/fQZ4xr27g8uOAm1TRwA/ILHT/gvTYOGHK7FnO
hZdzBH5zoc/frTjBeFlDIRn5xAuNMzfzOIGzsm5uBlkdR33Iv8YJLOs2fFCN
6sMsdu2VChdwMYZKpCFTCouNTOK5wNMnJIjuFVoPbX/p0ggX2CzHXvFCTn9+
wEP0MjdkF/YxOdbMEcpolDreNnDDa5W5Wz+Qm0zsxW1Z9wMpbcDx2msUf8HN
qA2L/fCLhYWXoxbF/y93+n7uflA4bSP2EnnTuE1dZmU/pHw/j3eumyOwFixk
tRN4wOnv7hOC9XMEWWM5O9wwD0C7cnT1GxR/vlndkyMHwIDu/buHDSj+nYBD
Z3wOgH3jabfwRlR/eY2DnswHof7jV6Wod3OE+O2pU8zmB6H4W0NcRhOqFyLD
/dycg6Ax03q/tRnFu6VvMKZ0CFZd/aV1W1G8hj5FV2MOgZrK1lbOBxRvbhIL
5+AheOVNXtvbjuIzHG3V9eKFL5YVKyJdcwTB3H9Hp2t5YUHuilZHN4r3r9Ct
UEY+MN/tZRvVi+J7SlWpzuKDy2ovYlQ+ofxuxqYb/eQDhzTNLcIgyu/Fku3F
s/xQuRQxbzKM8rvx+9WRT/wwLmvF0z42R1g9qvroA50gqHfUPVr8PkcI7jXS
3i8uCD6GUqu1s3ME+iDyHycDQXibMHw3bwH1s94oE5ongvDvKt2dkZU5QlZg
Cl7/nSAoCql5Cf1B/fNoYfnjH4IAzF/ux2zOEZQDu/eelj8MZ0+Siupp5wnv
j3xpCLc+DLlWd4/F7ponGPQse/aFHQbQsl8JYpwnOBzh7rrUfRgKE1pD2/fO
EyK7rWNyKELw61sik6zIPEE/idONEisEwcSuyGGxeQKnVcd5iRIhuPlEiu+p
5Dwha/osa8UfIaiKvbfn+el5Qu32wYR3EcKQR7b1vHlhnhD2rs8rskAYVhc6
99kYzRN0omMMz3cJg35LWYOdxTxhgHNzXz+XCCRurz//Sp4nLB0fTvqaIwJq
kWO5P0PmCVW/EvxyW0Xg2jLnTaGoeULwS20z13kRkIrdlL15Z57ApFbNs3zy
CEhfGLPuSZsniFg+fEz77gjwux5qz38zT5gVuBjUPH0Ejq9+PGPVOk8o/Y/e
JprpKIgmXtlS7p0nKHv78e8lHoUuR6us9G/zBPMok0zBL0dhqDNV8CPTAoFf
nzVsCi8KnEnj/x3lWiD8x9HskCcmCjL/vRYoEVgg+KTLich4iYJLafKEy6kF
QmwVxzPCP1EY2fe05JrjAoEY1B5JJywG8U+rNeM8FwgHVG9S3muKgYFP4s5I
4AIht3P52MV4MThTOX71aNICoXGqt9CW7xjMWhZtR7UtEKIKouOEVI7B77Mf
fl0dWiDoe6l4TDsdg+07N8VypxcIo39LpD0Kj0EbV0bnK7pFwu99CWXBZ8XB
pltCtBsWCeIq+tWpFschq+5BwGrLIqGnf3anMOg4eDwyOXhzaJHg5xypUZd+
HE76fv5pMLtIeHu7oW/sv+MQ+KZop2DPT4LFgOwCv48EeK1GfLK2/EmIctsv
lBkjCR8qakY/bv8kSO2UU0pfSEJctMK7csYlwscEg+LGHkmAtdEnTziXCIJV
0ee+cksBff/NpT7xJUI1zZapcLYUiKQ2/3lnvkT4njR5++lraVjrEOatq1ki
xIoF91WOS4OvakdX3PslwqOxWJZvNDKQ81X05fWPSwSC1zGjFWEZ8P5k+l/D
4hLhdpLDJIerDBAjzO41ifwiCE9+3DT+LQM88+b6VQ9+EYhXXkkP7pGF7zbM
IZ53lwlVAwo1nw/LgtKV2o7g7GXCIYVq9Uk5WWiQeUV4UblMmNqssvhhKQsP
jT5neIwsE/xCKm7+zZWFwD425ctHVgiPbxcPChBOAtfT2ff6jSuEqcynNyie
cnDtWTBFfM8awb/rbvdGtzyEyi2eU/jxh6BzRzLnK+EstNzytfG9t02w5S4t
4jc6C4ZMPrj459sEnydyryydz8ITPkubJ++2CanPz3b1xZ6FKOuDY8kr24Sl
9zrrb4fPgpjC27kN4g4hmcZZL9v3HLSWpTPxsf0jTHunrTo+U4LAFzqDFCUa
+Lt++F96jRK03DjifUWbBthDnjKOdirB1/pfNf5GNKAYX8hvvKoETgYBo9ZU
GogvqNFWV1GGHOpVptz7NHDq20CqyGdlmPzW13PwBw2oFkRm+ewGkHL6pD4Q
RQv4TNXGb+wArWxnNuUTaaHl4faE8UGA8/i5FzGPaeH8LV++02j7faoK2pmK
aMHY3i75LxFArqmYxr2PFly4T8eHpwEYbsjuyeHBgTjrcuHaM4BdrwW3JQ7j
YJ7uRbtzKcDgUtPys2M48PolxKjTBDBApq33VcRBQMeecNZZgJLJt/dJVjiI
DZu+9uCUCthLPmWNS8GB/rXM5N0EFVBm51c9kYUDdi/rl1e1VcB0IWq0JR8H
STZ9q5ZWKhBwh+5oSzUO0hTqPQVCVSDj0mMi5wAOShaTyHkdKpBFLr04y0oH
nyw1DGscVSHesNXZ2YcOnIeoW1HuqpDSrIDv8KeDdZP4Z2ZXVOGe63aWSDAd
8BoObq9GqMLhP9M/iiLpwEGLWiBdoAr1mRP9oql0sHQyju7pkirYHpAPfvGW
DsJKS4t8N1RhaPU/A/X3dMAhPWChilMDZ/4a4652OpAXFyiZ4FCDNGYNmtqP
dBAsWGp98LQa4Ihil3f+owMm1k+Vd4LVIP5J7z0RejykxmzY20aowQBr1NIS
Ix4kGfhZJO+oQUGv90gJKx7dsy4ObRlq4BMs5cXMhYeHG+t7djWpwa1Lft4S
wngQ8+er6e9Qg10X7egeHMVDzaoKOeuTGgT85rJfOYaH8Z8xrwnf1eCBG9vj
aBk8iEzzUgKY1KGDXeyfiBIeqhxVOHQ41OGtICfqAnjQ+kKu38+rDrX4cyXi
anhwHS3irJRUB1Xf3GYaHTyU9kHjTwN1MOWsNhcwxoPyG6eD5IfqoK3zs1uK
goeh1sMbvzLUweNDX2yRKx58+8YHrxeog8JfadxhNEfn/WeelFynDqcibS+O
e6M5muUCe8c3dRSfDF1tAB4KuZh+mi+ow/1eCld/EIpH4H3nf7/VAV88YTx2
HQ9Bsiq3/zFqgM6+78ntYXj4z/wU/UkZDQipr15gj8FDiMPy1JszGsBA+5v/
3W08HHQvfqenpgHwy+EvJQ4P+jeOhTqbIosl/b6TgIeZqGm7FTsNYNZ3l9+b
iIebidnKIVQNUN5/0jHiHh6qn/JtPQrSAMV55ha9B3ggFo+MHI3QgKGtZL60
h3hYqH74qvyOBqh+5H76LRkPQh17/TuzNGCPyt/I84/xUPupy8SyUAN65cd3
eaTiwWzittz3SvRzJ9f18Cd4iF3etUzzQQNMqVyhCel4OLr1tieuTwOMa6QU
b2XgoXFXSPHBUQ0QezDzwiMTD795Nt3lfmrAVXZRFsFsPCQIvTzfuK4BX8zN
Ds4gH5e4LK6P0wThv/7iT3PwYE9Y/O7CpQlH+8jJO0/xsKn9vGWVXxNwj3wO
Ps7FQxKR8jRUTBPUL1RMSzzDg4z1kfA9sppQccONrQK5jfzV4fFZTfBM2s6V
ycODk2e6ipiGJjQIl73JQv531VqwUl8T0g7+cWPKx0NK2IF/Kuaa8LHUst4F
WS52YKyLpAkuCQYfapC7ku7VWrlpwlSIfzpdAR6o6QaPZy5rQu5AtJEqMj6f
NeDKdU24viO47oecVtZmjovShHGHgfRMZIXayNN37mqCvPZlm7fI/c3q3LyP
NeHg32W1YWSPbtq1vBxNsJ7idZ5GZhiu7z9VpAmxYrUDP5CzvgaWvX2pCQO/
6/K+ISvNK9y92KgJujiln/3IQ2trnqNtmtCkKVFXg+zzr0yf+lET6lmvH0lG
ZmH0kvw9pgkdVKWz7si5+yRZbn7XhJmDGXtPIwPv7CzbL03oCql5vY7W+/nI
sw+pm5rg0ZWuV4qsXtUpF0mnBWez1f2dkYs0V9O9WbSgaFn+Iwcyz+BBZmsu
5DRh31cov2EuKn6a/Fowk/3S0Qx5/o/LFxlRLdj9L71yAe2PaVS83iEZLagq
jL4ahCye/1loSUULBFf/3LmJ9vf+GVz8iK4WMFe20G2h/d/5ILbRZKQFNnna
opeQe2evdD8ia8FUr0XtGVQvioGpiuEeWvBrzOFCEqqnHOZ3Tz38teA/vV2d
P7LwcFWCPUgtWguOzQ4NBKN6/For/10yUQsecoWH1KF61btgQ+R5rAUOUoVm
v1E9C3gUiC0UakGXh1OnURoeWorVPz3o0QJ2V+H4Nymo3sANQoe1QLyu1qrt
EaqfnrvP3b5qQdSByI9d6Dx5/BoPhVUtMD+qRd+Mzh/XyWtSs/u1gS/uiiAF
ndfr79IffRTUhvaGkm2Vu+g8G7Xg3xzTBrM6Ah03Ot+1lzk+3zurDaNlWs2F
6Pw7Vb2IVLLThrURv4EHUXgoO/N1MiFXG8or91a7BuOBt41BL7BYGyrSb1ou
BuIhwlL6JblaGy7FpR+6hPqTRWBQnGKbNvQonZW39scDTR234tSCNuzxb/PF
oX52Ec7fO31KB4gTJopBjnhYopvbv6akA3Kc5vWNJDwkvo9JLdPUgbTeVj86
ezwM6Lc9lTTXgY8z0rWB1niwttGpFg7UAXnvB4dUTFD/DdAaY2vUARZPFZrj
mngIr1ATndHThaIdq8eDR1B/Ejv3OtnpPFSLHJjXm6ADUw6DDxHvLgB3cALx
tgod9Pz4xWrfcQEWHjn8tiLQgW7DPeKZTxdgO/Uzv5QSHShdGvw8N30BStQc
9g8q0IHIe9tFAyZ9qFGMu3BOhg5WAi5xHDLUB1JVX5K5AB0kfI2xKR7Xh1Hq
6z9bOzhgeiWRFfVdH0Jf7n3KsI2D8Dtd06QlfTggdPoq918c+J/b58WJuwip
rQbpCn9wYPvgUdi1IxdhTSfB6uFPHEjo5j1Tc78Ifenb5Y2TOPhQ2vxrcOMi
fCXIDkw04eAoE03lS1oDEDPYJ8LxDgcuZ/m8b9IbgFxCA1WnEQezT8x+HGQ3
gIqv+7/X1+Hgp0PHsI4wen3454XOKhxszlfWPNMxgKtedzmuo3niLH+/n6++
ATCNLv388gwHQReXZAlGBiCTo/qfdi4O/pWKPx+wNoD/4JeAYDYO8P7pj3d5
GcCk6/TGSioO2GijgxwfGEAxz4XTsndxYCCbqyD92ABCtkLFW+/gINHx3epm
ugGMe7NrkuJxwNmy7Z6YbwBB/2L+pN7GwcHbPjaNtQaQdldMWzECByJc1soC
3wyAGddYxBKEA7Lmtc3Z7wbQeptf9lMADnL9H1RVzRuAvuPIaMY1HBwb6ZHS
/20Aghf7c1X8cSCVriEQzGgIuZ2S63k+ODhzTJrms7QhVJgRe1ldccC9yqCT
IGcItFcmJVmpOFit/3pX44whtHVM3WKj4KDI+IFwiaoh8JdvCvE540AoZFvz
lokhNLPumrdywAHLYHucdKAhrCt99XFG89uPzKcDUzcMIcbCYfi+JQ5a3G8I
pIQbgr3MMaEWCxyE4k6W4uMNgf7na+IJcxz8lkz5OJxhCCL1xX+OmeBgMpxy
KLzFEIxl33lmXcRB3UVVpzPthiDEObSzrY+DlIO8Lxa7DeGzLMcFa2STkm5l
i2FD2JHk5jt8AQdtn+UdpOYN4Ua5sXq7Lg6e5bI//7ZkCOaE/lvnkMO9Z1eS
1wzh7dCEd4kODgi7027R/TOEwfVu5QxtHFTI7sof2kuEA5HJtumaOLi7Pf4r
jpsI+9rMnx1B9mitVlQ7RATiLe3wIg2Ub1v3jhciRDj4SeDne3U0f0b3/ww7
TYSsfbdOHVDDQaDxCwWFc0RwrOToLFfFgblAZOgCEMG0jeaLAfK+SkUOc10i
HO138U5UwUHkZKa8pA0RVCkJn2UBBx0eJRp3SURYnyr1mCag+Xe73niNTITJ
qitcqcgpB0Z96jyIIOL++B4r8sSz2dDDvkTgbC8mf1BG9SO/kXDLnwgnRTsh
ErmIyF18IYQImidO72ZEXpkUqS8NJ4IDy56FDiUcKHie7OSKJsJvZVxvIvLb
2wZzY3eJMII3ixJBHmiKEfXIJoJwuCXF7hwODhk9ku97RoTDDB7Lssj2X55p
yBcSoUsz0IkBeXa7yXGnggi5cbJr1WdxIB3b7+PwigixDnJ77iNfPvg1tKWO
CEm3J+i8kbfl/6XHtxBh17fpazLIqs2sxcttRNS3E1f3IUcY8dabdhOBJ/wq
/EHfH9q/iHfW9BMh7Xax5Zgi9v3gzCj/EBEiwi5AM7LJjtZc2CgRhkIoi0XI
KbGmm9OTREhP43ZIQZ44SGY8/x8RplYuJUcii+T78hT/IEJpcni8HzL1dJgo
xyIR9j71UnFBLmpOkPdfJgIu/kKRBfKKUbrG59/o8x9L9l1AVvj6wpiAviCd
iNhfoIYc7FXrmP2PCCV0+06eRX670+azG2+E6knYVQ6ZPm441I3BCHTvGOlJ
I58/NJPQzWIEBox5A8eRE/J/p5/cawTci6L04sgfT+8qfshlBEkrw4PHkA+0
cNT/PWAEDd1N2tjrbY2FOu34jYC3Y81ECjn7q8zoOyEjKMkO3JJFnvEizImK
GqH+SzxzBlny34XN28eNYDrsMqMKsk+cNeOStBE8pR2n6iK/POTGYyxnBDPD
0WYmyFv510SrFYxAScu3m4SsohAlz6tkBCdvJXV5Ike0PNAIUTECq+45wxvY
/hg/NZ7SMAJVkrdpArY/38odtXWN4Krf4eEsbD/+9YSyGxlB4s6sXge2H3ET
CZfNjOCV5eLpb9h+8C6mD1kZgeTExv2/WP4VmOsznIzgrjDfI6w+VloOdOKp
RsCkeE7xArKCidgo5ZIRsAQ4q7ghN3prbMr4GcFRg6orz5GZNAWFVwOMQM/a
LaEH2fjg3/MvbxgBSNeq/EGeflvyRCnaCOSsCsx1UP2ycPKq6KYaQeXIytw/
ZJOZ31TWTPT8Q5cvnkDnIa22N7HnqRHs2Xgl7oR8ghw5ZVpsBJRsyTNdyKZV
y5GOb43gs6Ksbjk6b+kxnSVH3xvBvKE+zRLyjG3e8I92lM+3N9mk0PkN3G17
3OuTEcg3bxwrQs4w/9AVNIPWP5oyVYf6wdxmOteDPcagWjNwmAf1F7nuAGUL
DmPA8W9nUZCvZ5u48PIYgwjTCtQgs+sxv8o6bAxXfaOb7FF/kn/iZ10sZwyf
DfE3a1D/CiFcyG61NIYKsZa8J6j/cYVvyvzNNQYGzZQkRtR/Ww4xCV56bgzC
dkMunsh+5QfYJoqNwa8prvsT8tBXhYW31cbA3xZknGOAg1QV//yYNmOo+k91
RouI9u/fyuGDi8agmJb3LRf1d7mAhX1nTpnA+/tCx8qsUf69Jlf93plAeIOR
yFU3tD/6tdtarSZQldDesoH85ngy/YFOE9hiNqMEuuNA/PtFntcDJmCUwpp+
/RK6j23enP33wwTsrS2Twz1xUHA+LSyS3RSONp8si/XFAa2oNXuyjSn8259g
cD0QB1V4hQNUB1OY+cEa8hfZ/SuHkKKLKUz3eLleRffrwJP2k6NeppAVm0zx
DsZBIedZM8FwUzhbemLY7gbq37iDaXkFppCncI5N8iaqx7HB46/+mEIRm/Rq
cAyKx9ir0XfLFEx9jC4sIBt0MJhJ0ZqB+8ODp6zR/b5ScyYsm8kMlp3PFirE
onpNfjwUx2cGTF0eB+fjcPCOaHfLQc0MlCL+MJxD88PQ++lx5jtmUFr5oena
Q7R+wo3LLffM4PIHF7Zh5MCq/UyhyWbAemmz/XQyDvifap/6nWkGkTfbk1eQ
HcMKbk9WmEH1oVofpxQcLJ7zUKgcMYNxak+F+BMc0JWt3bU9ag47y3vPa2bh
oHb+7cJ7cXPoIkp2xiFfFk3QOSFtDlEFca0fkadTxWnxCuag7V8lTkLzT1uk
nVe+jjnk8xYk++ag+cbmg/6quzkcJNXsXEfz0vnkBwU23uZgmRq4ux4Z3+9I
//6KOWx18EVtIftp79Q9um4On9w6l/zRvGV58qQkIcEcUqRN7Cl5aN5gfMIc
U24OzR92v5UuwMFnNVeXlZfmwDLRft4Z+f710++sa81B85qyfioy/WpvgHSz
OXT0ZNbRP0f3zzj97McBcyix5NP9hFxW4dUqsGkOBdMMyhYvcOD2U0kkescc
TqRUOUUii4gzhyzjLGCruIe+EvlB+tPTzcwWsK9Rsn5PEQ4CYkZyXfksQKcf
aGqRVe3Vb1WCBRTza7HtFOOA5svYZrCGBdR5FSiIlqD5heTvpalrAYqubu0X
kRUcC6wGjSwg8VKnVDqypDO77IazBWi539yQL0XxTuc/a3SzAMMSjQAr5DwX
Nb4YLwsQqPvpcgNZiOrHcCjAAk54z9xuRuZxHx0/F2cBu/++xJ8vQ/U7f8V4
V6IFKMCbTVfke5fY2jofWMB1rhpSDPIeT9VK2wwLSEu9H/4eGe+Tdzuk3AJE
/mxLnC1H99OyCq1OtQXI8ea+MkW+4fvZb2+dBeSpFr72Rt68vMchq8UCUkX4
hHKRf/pfVmgatoBn8s+jGCrQeVlnLYodtwBx06s9Asiu154Jm3yzgCgRh0R5
5KmAkT3T8xZw25s10gF5JBj+201jCVOn9TUqkJN3hi178JbAsT/W8z2yyQ3f
nmRGSzAcWOYZQe4JyX19jMMSHtyYn9tGbrnJknj+qCUka7k9JVSi+Q6fu5vz
uCXE/mr7rI+scosQPCptCR8Sqh7YINdG+FAunbEEL/qp1GvI13azjJ9StoQ2
w9gfEcjyUU+NdlQtQZkUVXcPuTR6SPmOniX00hrvPEf2YPKpMDO0hNQXd9xf
IkvcZhYXNLWEMeIfp7fIubHKXKV2lrD/jdCfAWQn1qGYa06W0BlNTJxEPhzv
TaNKtYSqjtCaH8ipd3Lm+nwsIcTkccUmcmO/j6iuP/q540N6HPp+Mr1fxbEx
0BJsC/t/MyAzW7OlK4RYgrDEj1tsyDIZYyPF4ZZw2NynggvZZOo5t2g0iu8Y
081DyAFiAcS0OEsQsNBeFkRuKuFui31gCbktPJXiyD9Wp3bhH1sCTdNXRmnk
PWfKVQLTLeHj4hvak8gng0ODl7MtIYj1whN5ZPPGi6+oeZbAoic6dgY5eBf/
2mShJZQozzeeQ87SmZcxL7WEjDYFPQJya1yNe3elJZzqyA9SQV7ojcrTrLEE
Op9RIzXkfdxmU3X16PPTPPvUkRUsjwieemcJd5ZoNzSQbdJWrArfo3z8ONGq
iRz2tfGhcIclDJumgxbys6MJ/Sk9ljCe+cMBc4erLdu+T5ZQfrpEGvOvIonz
0cOWEH7y3jPs/dwrmxE045aQ4iLbjj3/7OkPb/2/WoLspORj7PPtAx/uLE5b
wnvTozxYfLfekBWd5yxB8VitKhZ/AZ2c39hPVG/MCYew9XVr4cqMV1H9nFTL
xta/ertnoX0dxRfmN4Ll50BP2jG1bVSv7R8asfwpc14i19BaQUTbmAWWX0fz
s5kn6K2gL9M4G8t/VCrjWB6TFWT69qQdR34xOcgjyGYFPA4reqLIfSK5xg85
rMD+jl2REPIfyuWEPTxWkMb38h0fMu8L1Y5bvFawIZUax4PscmpC7fIRK8h2
fKjCihx77cWNuWNWAO2/JHYjl9UFvnaQsoIkZYduGuQtDZ6Thqet4ASJ+dwK
qscEU0MhKR0rqCfub/mIXJkiYPv0ghVU/G0N7EAeGV94xEu0gunttIV3yCIu
MXuZrayArkeFoQy52v8dzYy7FaitHT1+G3ns9d1zdt5WUFVc3R+CjKOxvzpw
xQrE/dyU/JD1orZ+Nl1H8brFmtojf0k+NZGZYAWrYFN2AjnLr+EZLskKSk0+
lh9BdjA+7+X4yAquvKoPPoA8xUaiPZJlBUQLuUs0yDMRscJ55Shfwklt7ahf
LF3+5lI0YAXu9ZdwFsilRA8Zts8oH+cte3SQfWQ21j0nrOBZwrKnIvLq3J6Y
EzNW0Pbq0tFDyOsOioUVG8infENGUP+jMby7VMNrDTLVhs6GyI1SvK8OHbYG
yr6YRAJyGMuz0KAj1kAjZvNIEhnfWrtPWcoa0jfozzAiMxBm5BoJ1rA/uLS7
HvVjdknCtfcO1vCz6G+vMLIg4wLtxzxriDgz0zuE7otpCfWpey+swZX7aHgj
8nODxy1GZdaQGz3NV4Asn6xzu/+1NThruTAFIp8XzeXs77KG3y9Khg4h+2nY
ifatWkMrR1+vBbqvOkN79XrABtpuM5xuR/ddwGblw44hG2j/+2hfJrpPn31R
gbNjNqApv5YbjfyxtXMm/4sN8GqVq/ogSz3870zkrA3MZ0cnqCF/Pck1qrJl
Ay8ppITpfPT5ly4LvhSwBZqTsnZSyLyTsvmZzrZgF6Gn9x7d9zrv6w3Z3Wyh
6TCYlSL7FeluXvdErzdS93mM3BPkcN76qi36nhcw7Il860DiAneMLeQKKfge
QF4k/joR+8IWtHTY6LzQPPGmubjGb9UWsi/v2zj+FO338u5g9Q1bkOkZb+NG
FhK0J+zbsYVvOp+qaJHDA9ibXuy2A2vXpbFBNL/oSnt3Th20gz+Hiy7dQh5I
lp0kqthBgGXVq//QvLPoVrlLOt4OnHu9WWrRPCT4iLV1K9EOamtyvAqQDVvI
MW0P7aDD1GslGblCkJvNOdMOIlvETfyQAz758TypsAM7+9Tbssj0BIXjzJ/t
oHvNub8kEwds0TZ5Kxz2kPFjQbI5A+Vj/vvFi9z2AAH4dy+RRy/6/CngsYdf
InT+BcgF3JGaDnz2UECpPZuArJ5TMtVz1B5UOQ8o2CAHvKE7XHTGHtQfcW1u
paPzJBTfynjOHowrh4J+IWtH8HiRle1B4rwe/zQy1wXJN7xq9iBy8VhdN3LJ
iKnNbT172MrZoOYgT6/lP6LY2QPntTN+RsgXLORUmkj2kOL2YEIHuaK2fkbA
yR4me7edATn0Zv/pQYo9dPJFdksi8+7d/qThYw/lZ/N3MSGHXY4MzrxsD3xM
52xokX8M7j2y7WcPmXv0+9bT0LyedvRyRaA9DPOUcM4gG0oY7BO+ZQ/XJQf/
vEeuvjPy6nqkPXiMiZ1pQOZfcSKNRNuDn4/Zw2rk+VfXSu7G20Niw05+PnKE
VrY+TTKKJ1f1aBxyrcPvmLECe4g+88vJAnlA9HES+wt7EBtO6DZC/jVPyFAr
tgeWtW1DfeSj/tGV+eUo38/mn6ghJ9zmnbxSaw+/HSYuSiMXGDTO5tXbg9KF
fD9x5GYu57XPDfbgo5JUcQR5M72YSbXZHqYonld4kckVqqf2dNlDQqo3AzNy
yLXvBJUee1ipT/iPHjlFOVb3cp891EsyDeOQe1o/2Y0M2EPr3jzcXzS/K45R
YnIn7MFCatBmHtk4izVp+AuKR55vbgbZ06UsnWUKxd+2J/4/5Jxffyt8ZuyB
a+015wTyHvo7E8q/7EHODA73I4u1n5z1XrGHJoEc8x5ktYSh1Zw1e3Awqc7p
RL56UIiJedMeFLeDAlqREydaOJW37CGH/TddC/KLHDcB7x1UX/6vM98hf5Wq
lBvEkcA2+MeBN8hbKxYEpl0kGDssvVqLvP/Vjo7SbhJY36R8rUHWU9O2y2Ym
QYWc5GYVsjPDAnWAlQQ8uf7ClcihnXcvM7IjZ52wL0euMvsc7clJAl2dSxwl
yD28IfezuEmwoVMcXYQ890Uk/RMPCShnFve9QBZ096g4y0eCcQka2wIsfyc4
3ngIkGAk4bFAPrLJ75cfMg+TwO1Fy8oz5JgQ2ondR0nQ1m7e/xTLn0buD0Ux
ErxnDR3PQX7DdH71kjgJBMPf/M1GHun+uZMhQYL/pObFMa/ev8/4UYoE+MOD
blnIbJZnOHefIMER1eD6TGRxgXF+xZMkKN8aFcKsPhV27NIpEqSMlCdnINvl
i8plnCZBePu4AOagu2XtOEX0vFNuJenIydeUHMnn0PsnT5hgriS1br5XJsH5
b5OsmPt0jBLFVUiw68GVkTTknyfGj8WpkSDj+I8azCwHqY0/NUjgxMRcjFkM
t2pO1CZB4K3CKswas9eXKnRJ8E0+sxezQx9j1P4LJEiurv2H+XrNfYGAiyRI
zekD7PMeZwm8HDUkwcz9qvuYq2MK9AnGJAgWPvcX8yefU9OZpiSwmJW/jK1n
2bIhGG9BgoCbAf8w71E7z+ViRYLRqJFULB/Hjw8UfrBBHlDQw/KnzUFSl7An
QSU5iBXLr9Pfuc/xDiQwlLo+iTn0m5/vLycSfDy6vxnbn7R2WmZjF7Q+DcHX
2P69Lo/NqqKSQCjE520u8tDj/YoH3Ekg2zk9gu33XndJ6rgXqge/R8pYfUgZ
V9Oo+JKg5k109HNk3XNqydlXSJA19W+qEDmcxeI9JYAEcGaioxj5T2H4kZWb
qF4kBKyx+uVMYqsziSDBnkNLR6uRZYJTjKuj0POesNBi9e56oeRmcBwJOu7f
/lqHPLbw+cvuhyQ48NXBFDtPm5+cr7k+QvUbof8QO2/c9b/YOx+TYOq+/nQb
skH8bkjMIEHBoaUX3cjvpE6m8RaQ4B+f/8Qw8iR3/akbhSRQfNkSO4qdvx3t
zi9FJLis/VsTO//y3bZbueUkGFq2/jKFnO8ZY3mijgRbLXwFS8h3Sr5wa/ag
9VJ5XJlQ/7HfjNgb0kcCzm6+R6zIMuoSLDUfUT0+Vu1lR+4b9KOVGibB8SEL
6/3InP+Y57m+ksDe2mFEBDn5gnzjfysk2O8aZK+CnDUb43ZrvwMU3TrbdAPZ
R07G+c0BB1BIFZ64iax2/ZP9xiEHGKu49y8SeWqvoOklQQdoEsozSMD68ZlK
MDnmAOqGVjKZyM8jJ7iOnHVA3wsZet4hV4jINTTZOgD9OmGSGd0vZh0HaK/M
OkBU0Fj6CXQ/rt+iu9g/7wBCf4KC5JGTCQupJ346wDm2ENOzyCNlDQqLKw4w
bRyA00C2eeTi5bLtAP28kgrmyI7OlRMW7I7gmHyJ+TqyJ41hvbK8I5i3Lc+2
ILPXKLI8UXAE72N5Ju3IJb4iln8VHeF12vjrbuTl6T9rLwmOwG+cFDCEfKUz
TfKEjiNcPZHR8AM5MGU+VdjaEZjb6Z2Z0XwQKRcVyBDmCOz4u326mdg8ECuh
HO4I3DciLfWRZdwSxnwjHCGHJ3vMEHkkM5kwEeMIz4tlP5kjS7Dl01Xdc4Tc
Z/uinZF7fny47fjUEWibfu6EIIvs6jr36JkjOAVmyYcjXxPsW+jKd4Rqemlq
JLKQ2chFxSJHkDXprI9DvtI0y7H3pSN0Gw0eT0E+mM6cWt/qCFIh4kxlyB41
bBdW2xyB6ZDIYgXyu08cO8c6HaGAs6vjJbI7C699Uq8juN4/ElCHXH9NQsR9
BOWDtv9+K7Kj8YXCA/OOsL7W3DqGXMh4p/YymxOaSSeO4NH8RKd9bXN4rxMc
ZqfE0SNbRjgqEDidINY3fZEBeTedQgXjASfYGeBLY0V22Jp8nibkBNelgkq5
kXl+yj5uPeUE1pGdz0WRPSX5hiUVnEC/haP4GHKL2+799xSdoDVIovA4su/M
50QbghNsn5i6J43c9SU8ZlnbCSbfvjlwGvnWx4FrvNZOsJmmT6uBPLqv8WWo
rRM0VPNnY79fkzV8vjZt7wTPXv9W1kae7LzhXUp2gk9FPU7nkc+9F6NqejpB
CksT1RD53i6OZ8+9naCk1GqUiDyrtj3FftkJrhXy6hgjP2zotf981QlOgOJe
M+TlVwHmXmFOQCOham2NrLPu9OBTuBNI0ddk2CBnyF/8qBjpBHqMERO2yBfK
hQ12xaL8qJ7QIyHnFXZopSSheKp9v5KRbdP5TzflOcG85rPdHsgUgvAQzXMn
iPieMIXZd0L0mtILJxj8OVLriRwlcOJ1VakTGHbk2Hkjl6erEfJrnOBqc7rH
ZeR6gvbkf7VOkF3BK3oFuXVCL1TojRN8lxP+jHlcwPTd43dOMBP87ZQ/MkMG
RSu+wwlGtfuqriHvg0szbV1OcPvfGb0AZL5J7+jdvWj9LWZjmGUFA9tDPjnB
2zPty4HISg033OsGnSBq+Lh/ELK2fTjr5rATTP1n/QezTUbcRd9xJ2C9em4u
GFsfJC4VTzrByPas7XVkn8kHd+e/OsGshm8X5ijBjH7ydyfIsjXOvIGc2JBz
OeuHE+TeKsaHID+xz+eamHOCH1e2HDGXZZSZmS8h5+Zxh2K/X4WX6/eXnSCv
gtMV8/vJ1496V9F6yXdeYR4VbP6su+EEp8rr9MKQvzd8CIr86wTak2EJmJft
u/iatp2gv9urB/PuzEE7JRwZOnym1G9i+VEZpQnAkyFg6uo1zLxfJjOr6MnA
l2RUgFk09D/VFQYyfPoWOIhZ9vDsN2lmMjRKb9CEY/XXuBjuzkoGmqG+o5i1
SCtH8tnIaF5n18FMpF1v+W8vGdZfVbtgts7cchHiJMPP0v4wzM4qtIx23GR4
GUZJwez9ZVfBYx4ymAYEFmEOCmU6P3SQDCe4t+sxRxxmm+fkI0OK6HQ75ruN
HHGGAmQoYpP9hDmVxCMVf5gM49e+j2DOpeXrbhMmQ+4V0THMpZmHvXYfJQPL
A9pRzLUqR/eqi5HByCh8EHPLF/GyEHEyZLVVd2PuDZU2qpMgw/1nOU2YRw/L
rW5IkeGIr2EV5ulGhST5E2T4Z9Wag/kXSUne9yQZsusZEjBv0aoOFp9C+a7Y
dxUzfZbm1fnTZKi2/WGNeTw+f4JPkQxdd04QML8MZNG6eI4MBzX8+TEnUDyL
QpTJUP+gdhPLP8Wkj6sM0PvDaT9iBtVTwd9UyWB2x+D/+3VAOnmKU4MMyrde
BmNuY7At99chg+5y1yHMWWsNB/PPkyEkPmEaq4fAr8JhIxfIMKN/owizRO0P
AyUiGWxbp09h3pWvV+1hTAbvx65rWL2NJxULZJiSYbtZsgzzHc8rizgrMkhr
xgtjplgPmcjZIBedGcLqGXTO1pHtyGCZiEZjrB6FaGNbHckwuxI0jZ0H44HY
Y/HuZHCjtwjBzovEu58JbzzIMO0VK4h5VwlxfcmLDFbcuvXYeauK5nlvdIUM
+MXAZew88ijlOB24ToYqFpIydn6Xju3u0A0hg8haXDt2vj9wu54MCiPDIb0r
ppgDlqRxExFk+Oxym4z1h7Hs1+k5d8hAr3mdivWPLKb+EelMMvQpvWX1xV7/
55QqKZsM38sp13yQjaaS8xOfkmFl7Ng3rF/h622vruWTYcvvUKkXVs/es1yv
y8hgOKJ+Gut3x4doDTWbyBATL/CLgu3/jK7GsxZUrw/xspgn/9w7w/CBDH4l
XN4uyA/2HxVq6ySDdvfYD6yf4sx0Vy4MkuHS718tDshDnxKTTGbJIGhgcgrr
1+H9wiNO7M6g3z62Vx/bny4Nx5vWzlDlWyeB3TfukF/z2tYZzDMClaWQ/5ay
7Fu1d4aUChoDSSx/Sf0NTmRnkN3x9MHuKyMrEr+mhzMsqutUYvdb6/egYYYQ
Z6gXMZEXxPoTTcXF+GxnaNxfobYXO4+yQucezTrDg09k7VV03+5/7yZIu+AM
Fbw8pivIeVaVeOpPZ8Dz3nJaRv4Qrt2psOoM0+EPbi5lYv8fxMN2CH31B4fF
tnnke4GvQ/bvdYEPEvSh/yFnNBk3J512AYEGtceDyCcs0vK3z7iA6zfr5gHk
twvf48jnXKDH7cbSJ+Qp7kDTUyouID++oPMRWZSa+f2jrguEsYYz9iIXsS4y
ctq6QPaTk3VtyK9NI/UTw13g/fpJ2jfYPKIgvbEY4QKqE33EeuSrBwazz0e7
QFl95lNs3pAfPbqBj3eBWv9P+rXIZaSWbP+HLuCs9Kb4FbZe910b1gUuEP/n
Rz42v+zWf5H9qtAFoncl7MHsLG2iz13sAjNHfC+XIwsv52R3l7tA/sEvatj8
k+avrq9a5wI2yVq/ipHvh93MFu1Bz9PLj3iOvOJ4XD+8zwX2Vw/sFCATNfrX
Jz+6gLWM0lXMbAzC+inD6HnUSo985Ji4t+ss31yA+5eR6zPk0GRa/eU1Fzj6
6FRqNvLktfx1/XWUb9o5UczKVobZzzddoGR1oCILeYsvc93pnwtcSDPsy8Ty
kQ3ZgwwU0NnbfigDm9eKbqzXHqKACAN5JhU55JcK/S8+CuRp9MdhvieH5zwi
SIHaYF05zNU1UdJxIhSoFCOGP0ame3/X2UaSAiGHq2SweTB5IvvjtjIFBvQv
1zxELhBy/npChQJaa+CFuY4stkRWo8BIP7co5q9zhcxdWhSorxp5+ABZcr1S
Nc0Avf+H7K0krD7YW0uUHSigq4mLv4f80Sim3seJArQXXIwwf3+g15HrTAF2
lvoDmFn4er/vcaPA9RlCfiKy2bER/glfCiglxvXfRXZ1T5Xg8KNAboFvBuag
YltFrasUYPPT9MCcdeqbSXEQBaaPlLFgnleZj71xiwIJw9HGCcg74UUp5ZEU
eJb3Tgzz3lavvO/RFCgy/bZ9B6sv/bV3F+MpoH+kpwBzqOXOpsBDCmw4qbJh
vv+kgcH4EQWa6OJn45FzJ8O4ox5TYEviZQvmDufdskvpyKfTQjFz+7JTG/Io
kB6TS4v5+HA1nchz9HwVnS/YPA4EUlrkCxSvw/dGzFTmsn79MgoEjLJHYL7u
belRVkEBzeJHVMyJgzhG7pcUyPjKo4+5NttIeew1BR7brx3A3Mu4NQT1FGA6
YkCLedozxzengQJxLxJ/xCKzn1vLc2umwK/0+7WYj2Q9Uet+T4HYFo1nmBUZ
NMdl29B+nB1MxOz48QHHZhcFZjca3DFfVSQU2fRSwPOCgBXm2Izv2o39FLgb
66aLOZM+4ZvIAAWCnuQqYq5yV7geNUSBObOu45jb+yZ55kcokMM8zId5UiG6
/OIYBSzSG9kxM+0ameH+SoF9A7wbt5EF3MJuBkxRgF4gfhGzXK84//g0BYLV
B6cwa5/ur1b5gfJH++czZpsngUZP5ygQUzXXj9mHTmSRYZECn+wrOzBHUDui
3JfQ1Mhv1IL5cfdl4Z5lCkwWNjRgLjnFV39yjQJ8QduvMTc/bjZ/+IcCNyIY
qzGP0HqsbG5QYMn9WwXmny7c8bZbqJ42osow47vqxd7uUKD1zHoJZqkUNtto
OiqMMEj832bO9vcMGKigoub5/9e7dzBIVTBR4c6H0v8/L0S2tHU/KxUEiGUv
MSclWzgGslHBfN7j//EU7NDujO+lwnLF9BvMb5wKklU5qaBVzNOM+WMb8WQu
NxWOK9G1Y/4h87eT8QAVrjTk9GLeeZBNuXSIChspf4cwc2yfp+vlo0KsFP0X
zGKOq0/kBKlAN/b2B+ZzH1IVkoWocJJBZgWzobRG/18R9Pl79bYxOyctXLIT
pYKYNRcDtn8Bf5MY3h2jQlNjDAfmnPfTSjFSVNCWviKB+ZXknaEFGSoQDb6f
wdx177Sv4Ukq6PPTaGNet4vK41Gggv2KgDPm8+vHOJ6pUIGbZSkfM2fDPPtX
NSoUnpN5jXk0sngPnyZ6Hud6B2aP/aeY7ulSIVHh4DLmBHmgvWFEBZH+KFXs
PFjs4P69MqFCVM20GWahluatVTOUD5l3lzCXm5xfd7WmgvL0fArmgcumP03J
VEjFfdnEnHbuwMJdFyr8WdjhwM6zC350toNKBd37cZKY1++RplU9qHBd+g8J
86Fy9zEpfyoMJCx0Y7b/FdZOH00F+QztN1g/OfZK44PKbSo86l4cx7wcwvA+
KA7Fw7u6g/kme/zb5btUCCjcD1i/ypV+9Go8hQo7w9ktmOcuFT+rKqSCg/67
b1i/85v9fNO5hwoH750wuY/1039bWg/6qHDOKS4YczYHP0vLRypkRAvmYu45
Z3//yDDaz875P5iP35nKmfpChec7dGlY/548udDssEIFvxijFay/6wbv7Lbj
doW/yndrHiHzsx+ONbN2BSuOe1HpyC+1xMaqbF2h9XLoa8wGN6SluEmuQGxz
X8QcuqjU85HsCh3l8sbY/TXVYclJ9HQF1cP3BLD77Xn0/VS9MFcIK//4//tP
gY7hhUqeK1T6ZPY/xfqbIttORoEryN2rx+di94EP90WaF65QqNB4CnPqF5Ff
9aWucO7IlYeY/71ROXXutSuUmUVbYPdvS1BgnXyXK3S9ahrMQzb6vdh5fNUV
rl8Jf4nd7xl32MMcfruC3t39XzDPi8nKP1p3hSTSLaZCrH9YXUmj33aF8cxF
a8zVDX89vuxyA/4T0/8w899mYH+43w3KWceVipBnBISIuLNusHS+8yH296JT
r9Tozyi5gd6j/teYw4jkGk+CG8SaF0xgPnQrT2hMzQ3WR94fLUXWn5Vaeann
BnK6L8swl1ecvX/J1g2+P2NqxOaV6zomA0OhbhBWE1qFzTe+np98DMPdQCg+
aBAzJcmErS3CDcRXTq5jJn4x0X592w26Ej4rVCKLXjOteZLkBgzLjC8x9+SZ
pTnku0EHw9vcKqz/dQ0qfn7uBlAV8Q5zzarZoFGRG+D66Ccx54A5u0a5GzjU
KvBgvx+6OmQeJlrnBofl7G5hPsxg6Tzf4waGERXEauw+lBrBkfvR88bE3TCz
GFumj31yg0UVm5uYf6dbDnWNuEHNt99lmNtOW+mWTrlBixGODZvvfFyspfzW
3aDdP70Gs0vcaNviphtwl3zvwmxdbu3isu0GxTtzXzFr/rPOMMe5g+RpcaYa
LL8PbfadZXEH25AIE8zsdWNF5Xvc4d+nahfM9N9szkvsdYem5fxrmJekbMP5
uN1BfORDKub/jMcFH/C4A63hxgvMIwG2dXsOuQP1+0w95u6McYtIPne4vpLc
jbmpxfb3PwF3sG5nnMT8P2goLmk=
          "]]}}},
      AspectRatio->0.6,
      Axes->True,
      AxesOrigin->{0, 0},
      BaseStyle->{
       FontFamily -> "Helvetica", FontSize -> 20, FontWeight -> "Bold"},
      Frame->{True, True, False, False},
      FrameLabel->{
        FormBox["\"t,min\"", TraditionalForm], 
        FormBox["\"# pre-mRNAs per gene copy\"", TraditionalForm]},
      FrameStyle->Thickness[0.0055],
      FrameTicks->{{{0, 
          FormBox["0", TraditionalForm]}, {30, 
          FormBox["30", TraditionalForm]}, {60, 
          FormBox["60", TraditionalForm]}, {90, 
          FormBox["90", TraditionalForm]}, {120, 
          FormBox["120", TraditionalForm]}, {150, 
          FormBox["150", TraditionalForm]}, {180, 
          FormBox["180", TraditionalForm]}, {210, 
          FormBox["210", TraditionalForm]}}, {{0, 
          FormBox["0", TraditionalForm]}, {1, 
          FormBox["1", TraditionalForm]}, {2, 
          FormBox["2", TraditionalForm]}, {3, 
          FormBox["3", TraditionalForm]}, {4, 
          FormBox["4", TraditionalForm]}, {5, 
          FormBox["5", TraditionalForm]}, {6, 
          FormBox["6", TraditionalForm]}}},
      PlotRange->{{0., 225.}, {0, 5.5}},
      PlotRangeClipping->True,
      PlotRangePadding->{
        Scaled[0.02], Automatic}], {192., -113.4}, 
     ImageScaled[{0.5, 0.5}], {360., 216.}], InsetBox[
     GraphicsBox[{GraphicsComplexBox[CompressedData["
1:eJztljFoFFEQhk/BJp1wIIJEg4V7GtZLLuHO6CXPGHNB8OAOSSHhOE49gkqi
hY0iXJNGhCDYxEpQLBTS2KSSEBEbrdNYaGOhFoJERBCcN5udxz+766aWfU34
Mm9m/pk3e+8NdBabV3bncrn2rlzO/g1Xya6Xvgn50Qqt/ceEV2ufbuf9IeE7
efsfT/j1lje3POnj/tUhxceVf1GYV29UscvP2x+6+Npf613rX/raWBtErpSE
rbV/j9bv9gdL1+v0bz65Ue3bdHrev6N1f1jZC4pd/K5dn93+g1ZQa1y4jx0K
yPdcfpaTH8H6VyaUv+tH0zZgr6rnt8vP5//jpHDQvwL6N4bRf8wIf6N2Ll3z
1H4v0R7oc+f31LbnkpoXv6z0uf5wvBcV4bnljS3vQxn5gLPb6asNnEB9D0L9
ecPnv1FMZD6vbli/b1jvYV+Yy9k3Ioz+vpmxAt4eTbSnxdP5tX8ao/94hHF/
lLn/pSPCWE+UeT4vlIWxnpT8vekIgz8x+MfY0+Jh/rrSWzc8fwtjwlU7sH8q
wtof+1VX/YjadXy9n8M/GxXG/qXY15sRhnzEUC8x6Ivx/6e9N4vxiUHfDuw6
Hp7vLPbfXDTB93xKGOIRcz9rE4l2zdAPYjyflup/C/MTp+3H+WqpeWiZm1yg
2THrfEG8asAf29vf65Qw3y+vJoX59/fLOWGIRwz6YuxwHusdw/ff4Glh1vvd
Md+3b84m2nG+Ong+xJDv8WXMRwz1EUP/iWEeiNPi/bRybp0JuNdFvcSx9vB8
YhjmhRjOKya+Zr5Of00JQz3tebTHcKB3WhjyE4M+YuiH+G/Xa67ifBEH931N
mPUXzwtDPmLQRwznp/cfuo77iXl+n88Ic7vvNhL363j4PWXv3+z9m71/s/dv
9v4NOXv/Zu/f7P2bvX+Zs/fvf/v+/Qv0337C
        "], {
         {RGBColor[1, 0, 0], InsetBox[
           StyleBox["\<\"\[FilledCircle]\"\>",
            StripOnInput->False,
            FontSize->17], 177], InsetBox[
           StyleBox["\<\"\[FilledCircle]\"\>",
            StripOnInput->False,
            FontSize->17], 178], InsetBox[
           StyleBox["\<\"\[FilledCircle]\"\>",
            StripOnInput->False,
            FontSize->17], 179], InsetBox[
           StyleBox["\<\"\[FilledCircle]\"\>",
            StripOnInput->False,
            FontSize->17], 180], InsetBox[
           StyleBox["\<\"\[FilledCircle]\"\>",
            StripOnInput->False,
            FontSize->17], 181], InsetBox[
           StyleBox["\<\"\[FilledCircle]\"\>",
            StripOnInput->False,
            FontSize->17], 182], InsetBox[
           StyleBox["\<\"\[FilledCircle]\"\>",
            StripOnInput->False,
            FontSize->17], 183], InsetBox[
           StyleBox["\<\"\[FilledCircle]\"\>",
            StripOnInput->False,
            FontSize->17], 184], InsetBox[
           StyleBox["\<\"\[FilledCircle]\"\>",
            StripOnInput->False,
            FontSize->17], 185], InsetBox[
           StyleBox["\<\"\[FilledCircle]\"\>",
            StripOnInput->False,
            FontSize->17], 186], InsetBox[
           StyleBox["\<\"\[FilledCircle]\"\>",
            StripOnInput->False,
            FontSize->17], 187], InsetBox[
           StyleBox["\<\"\[FilledCircle]\"\>",
            StripOnInput->False,
            FontSize->17], 188], InsetBox[
           StyleBox["\<\"\[FilledCircle]\"\>",
            StripOnInput->False,
            FontSize->17], 189], InsetBox[
           StyleBox["\<\"\[FilledCircle]\"\>",
            StripOnInput->False,
            FontSize->17], 190], InsetBox[
           StyleBox["\<\"\[FilledCircle]\"\>",
            StripOnInput->False,
            FontSize->17], 191], InsetBox[
           StyleBox["\<\"\[FilledCircle]\"\>",
            StripOnInput->False,
            FontSize->17], 192], InsetBox[
           StyleBox["\<\"\[FilledCircle]\"\>",
            StripOnInput->False,
            FontSize->17], 193], InsetBox[
           StyleBox["\<\"\[FilledCircle]\"\>",
            StripOnInput->False,
            FontSize->17], 194], InsetBox[
           StyleBox["\<\"\[FilledCircle]\"\>",
            StripOnInput->False,
            FontSize->17], 195], InsetBox[
           StyleBox["\<\"\[FilledCircle]\"\>",
            StripOnInput->False,
            FontSize->17], 196], InsetBox[
           StyleBox["\<\"\[FilledCircle]\"\>",
            StripOnInput->False,
            FontSize->17], 197], InsetBox[
           StyleBox["\<\"\[FilledCircle]\"\>",
            StripOnInput->False,
            FontSize->17], 198], InsetBox[
           StyleBox["\<\"\[FilledCircle]\"\>",
            StripOnInput->False,
            FontSize->17], 199], InsetBox[
           StyleBox["\<\"\[FilledCircle]\"\>",
            StripOnInput->False,
            FontSize->17], 200], InsetBox[
           StyleBox["\<\"\[FilledCircle]\"\>",
            StripOnInput->False,
            FontSize->17], 201], InsetBox[
           StyleBox["\<\"\[FilledCircle]\"\>",
            StripOnInput->False,
            FontSize->17], 202], InsetBox[
           StyleBox["\<\"\[FilledCircle]\"\>",
            StripOnInput->False,
            FontSize->17], 203], InsetBox[
           StyleBox["\<\"\[FilledCircle]\"\>",
            StripOnInput->False,
            FontSize->17], 204], InsetBox[
           StyleBox["\<\"\[FilledCircle]\"\>",
            StripOnInput->False,
            FontSize->17], 205], InsetBox[
           StyleBox["\<\"\[FilledCircle]\"\>",
            StripOnInput->False,
            FontSize->17], 206], InsetBox[
           StyleBox["\<\"\[FilledCircle]\"\>",
            StripOnInput->False,
            FontSize->17], 207], InsetBox[
           StyleBox["\<\"\[FilledCircle]\"\>",
            StripOnInput->False,
            FontSize->17], 208], InsetBox[
           StyleBox["\<\"\[FilledCircle]\"\>",
            StripOnInput->False,
            FontSize->17], 209], InsetBox[
           StyleBox["\<\"\[FilledCircle]\"\>",
            StripOnInput->False,
            FontSize->17], 210], InsetBox[
           StyleBox["\<\"\[FilledCircle]\"\>",
            StripOnInput->False,
            FontSize->17], 211], InsetBox[
           StyleBox["\<\"\[FilledCircle]\"\>",
            StripOnInput->False,
            FontSize->17], 212], InsetBox[
           StyleBox["\<\"\[FilledCircle]\"\>",
            StripOnInput->False,
            FontSize->17], 213], InsetBox[
           StyleBox["\<\"\[FilledCircle]\"\>",
            StripOnInput->False,
            FontSize->17], 214], InsetBox[
           StyleBox["\<\"\[FilledCircle]\"\>",
            StripOnInput->False,
            FontSize->17], 215], InsetBox[
           StyleBox["\<\"\[FilledCircle]\"\>",
            StripOnInput->False,
            FontSize->17], 216], InsetBox[
           StyleBox["\<\"\[FilledCircle]\"\>",
            StripOnInput->False,
            FontSize->17], 217], InsetBox[
           StyleBox["\<\"\[FilledCircle]\"\>",
            StripOnInput->False,
            FontSize->17], 218], InsetBox[
           StyleBox["\<\"\[FilledCircle]\"\>",
            StripOnInput->False,
            FontSize->17], 219], InsetBox[
           StyleBox["\<\"\[FilledCircle]\"\>",
            StripOnInput->False,
            FontSize->17], 220], InsetBox[
           StyleBox["\<\"\[FilledCircle]\"\>",
            StripOnInput->False,
            FontSize->17], 221], InsetBox[
           StyleBox["\<\"\[FilledCircle]\"\>",
            StripOnInput->False,
            FontSize->17], 222], InsetBox[
           StyleBox["\<\"\[FilledCircle]\"\>",
            StripOnInput->False,
            FontSize->17], 223], InsetBox[
           StyleBox["\<\"\[FilledCircle]\"\>",
            StripOnInput->False,
            FontSize->17], 224], InsetBox[
           StyleBox["\<\"\[FilledCircle]\"\>",
            StripOnInput->False,
            FontSize->17], 225], InsetBox[
           StyleBox["\<\"\[FilledCircle]\"\>",
            StripOnInput->False,
            FontSize->17], 226], InsetBox[
           StyleBox["\<\"\[FilledCircle]\"\>",
            StripOnInput->False,
            FontSize->17], 227], InsetBox[
           StyleBox["\<\"\[FilledCircle]\"\>",
            StripOnInput->False,
            FontSize->17], 228], InsetBox[
           StyleBox["\<\"\[FilledCircle]\"\>",
            StripOnInput->False,
            FontSize->17], 229], InsetBox[
           StyleBox["\<\"\[FilledCircle]\"\>",
            StripOnInput->False,
            FontSize->17], 230], InsetBox[
           StyleBox["\<\"\[FilledCircle]\"\>",
            StripOnInput->False,
            FontSize->17], 231], InsetBox[
           StyleBox["\<\"\[FilledCircle]\"\>",
            StripOnInput->False,
            FontSize->17], 232], InsetBox[
           StyleBox["\<\"\[FilledCircle]\"\>",
            StripOnInput->False,
            FontSize->17], 233], InsetBox[
           StyleBox["\<\"\[FilledCircle]\"\>",
            StripOnInput->False,
            FontSize->17], 234], InsetBox[
           StyleBox["\<\"\[FilledCircle]\"\>",
            StripOnInput->False,
            FontSize->17], 235], InsetBox[
           StyleBox["\<\"\[FilledCircle]\"\>",
            StripOnInput->False,
            FontSize->17], 236], InsetBox[
           StyleBox["\<\"\[FilledCircle]\"\>",
            StripOnInput->False,
            FontSize->17], 237], InsetBox[
           StyleBox["\<\"\[FilledCircle]\"\>",
            StripOnInput->False,
            FontSize->17], 238], InsetBox[
           StyleBox["\<\"\[FilledCircle]\"\>",
            StripOnInput->False,
            FontSize->17], 239], InsetBox[
           StyleBox["\<\"\[FilledCircle]\"\>",
            StripOnInput->False,
            FontSize->17], 240], InsetBox[
           StyleBox["\<\"\[FilledCircle]\"\>",
            StripOnInput->False,
            FontSize->17], 241], InsetBox[
           StyleBox["\<\"\[FilledCircle]\"\>",
            StripOnInput->False,
            FontSize->17], 242], InsetBox[
           StyleBox["\<\"\[FilledCircle]\"\>",
            StripOnInput->False,
            FontSize->17], 243], InsetBox[
           StyleBox["\<\"\[FilledCircle]\"\>",
            StripOnInput->False,
            FontSize->17], 244], InsetBox[
           StyleBox["\<\"\[FilledCircle]\"\>",
            StripOnInput->False,
            FontSize->17], 245], InsetBox[
           StyleBox["\<\"\[FilledCircle]\"\>",
            StripOnInput->False,
            FontSize->17], 246], InsetBox[
           StyleBox["\<\"\[FilledCircle]\"\>",
            StripOnInput->False,
            FontSize->17], 247], InsetBox[
           StyleBox["\<\"\[FilledCircle]\"\>",
            StripOnInput->False,
            FontSize->17], 248], InsetBox[
           StyleBox["\<\"\[FilledCircle]\"\>",
            StripOnInput->False,
            FontSize->17], 249], InsetBox[
           StyleBox["\<\"\[FilledCircle]\"\>",
            StripOnInput->False,
            FontSize->17], 250], InsetBox[
           StyleBox["\<\"\[FilledCircle]\"\>",
            StripOnInput->False,
            FontSize->17], 251], InsetBox[
           StyleBox["\<\"\[FilledCircle]\"\>",
            StripOnInput->False,
            FontSize->17], 252], InsetBox[
           StyleBox["\<\"\[FilledCircle]\"\>",
            StripOnInput->False,
            FontSize->17], 253], InsetBox[
           StyleBox["\<\"\[FilledCircle]\"\>",
            StripOnInput->False,
            FontSize->17], 254], InsetBox[
           StyleBox["\<\"\[FilledCircle]\"\>",
            StripOnInput->False,
            FontSize->17], 255], InsetBox[
           StyleBox["\<\"\[FilledCircle]\"\>",
            StripOnInput->False,
            FontSize->17], 256], InsetBox[
           StyleBox["\<\"\[FilledCircle]\"\>",
            StripOnInput->False,
            FontSize->17], 257], InsetBox[
           StyleBox["\<\"\[FilledCircle]\"\>",
            StripOnInput->False,
            FontSize->17], 258], InsetBox[
           StyleBox["\<\"\[FilledCircle]\"\>",
            StripOnInput->False,
            FontSize->17], 259], InsetBox[
           StyleBox["\<\"\[FilledCircle]\"\>",
            StripOnInput->False,
            FontSize->17], 260], InsetBox[
           StyleBox["\<\"\[FilledCircle]\"\>",
            StripOnInput->False,
            FontSize->17], 261], InsetBox[
           StyleBox["\<\"\[FilledCircle]\"\>",
            StripOnInput->False,
            FontSize->17], 262], InsetBox[
           StyleBox["\<\"\[FilledCircle]\"\>",
            StripOnInput->False,
            FontSize->17], 263], InsetBox[
           StyleBox["\<\"\[FilledCircle]\"\>",
            StripOnInput->False,
            FontSize->17], 264], InsetBox[
           StyleBox["\<\"\[FilledCircle]\"\>",
            StripOnInput->False,
            FontSize->17], 265], InsetBox[
           StyleBox["\<\"\[FilledCircle]\"\>",
            StripOnInput->False,
            FontSize->17], 266], InsetBox[
           StyleBox["\<\"\[FilledCircle]\"\>",
            StripOnInput->False,
            FontSize->17], 267], InsetBox[
           StyleBox["\<\"\[FilledCircle]\"\>",
            StripOnInput->False,
            FontSize->17], 268], InsetBox[
           StyleBox["\<\"\[FilledCircle]\"\>",
            StripOnInput->False,
            FontSize->17], 269], InsetBox[
           StyleBox["\<\"\[FilledCircle]\"\>",
            StripOnInput->False,
            FontSize->17], 270], InsetBox[
           StyleBox["\<\"\[FilledCircle]\"\>",
            StripOnInput->False,
            FontSize->17], 271], InsetBox[
           StyleBox["\<\"\[FilledCircle]\"\>",
            StripOnInput->False,
            FontSize->17], 272], InsetBox[
           StyleBox["\<\"\[FilledCircle]\"\>",
            StripOnInput->False,
            FontSize->17], 273], InsetBox[
           StyleBox["\<\"\[FilledCircle]\"\>",
            StripOnInput->False,
            FontSize->17], 274], InsetBox[
           StyleBox["\<\"\[FilledCircle]\"\>",
            StripOnInput->False,
            FontSize->17], 275], InsetBox[
           StyleBox["\<\"\[FilledCircle]\"\>",
            StripOnInput->False,
            FontSize->17], 276], InsetBox[
           StyleBox["\<\"\[FilledCircle]\"\>",
            StripOnInput->False,
            FontSize->17], 277], InsetBox[
           StyleBox["\<\"\[FilledCircle]\"\>",
            StripOnInput->False,
            FontSize->17], 278], InsetBox[
           StyleBox["\<\"\[FilledCircle]\"\>",
            StripOnInput->False,
            FontSize->17], 279], InsetBox[
           StyleBox["\<\"\[FilledCircle]\"\>",
            StripOnInput->False,
            FontSize->17], 280], InsetBox[
           StyleBox["\<\"\[FilledCircle]\"\>",
            StripOnInput->False,
            FontSize->17], 281], InsetBox[
           StyleBox["\<\"\[FilledCircle]\"\>",
            StripOnInput->False,
            FontSize->17], 282], InsetBox[
           StyleBox["\<\"\[FilledCircle]\"\>",
            StripOnInput->False,
            FontSize->17], 283], InsetBox[
           StyleBox["\<\"\[FilledCircle]\"\>",
            StripOnInput->False,
            FontSize->17], 284], InsetBox[
           StyleBox["\<\"\[FilledCircle]\"\>",
            StripOnInput->False,
            FontSize->17], 285], InsetBox[
           StyleBox["\<\"\[FilledCircle]\"\>",
            StripOnInput->False,
            FontSize->17], 286], InsetBox[
           StyleBox["\<\"\[FilledCircle]\"\>",
            StripOnInput->False,
            FontSize->17], 287], InsetBox[
           StyleBox["\<\"\[FilledCircle]\"\>",
            StripOnInput->False,
            FontSize->17], 288], InsetBox[
           StyleBox["\<\"\[FilledCircle]\"\>",
            StripOnInput->False,
            FontSize->17], 289], InsetBox[
           StyleBox["\<\"\[FilledCircle]\"\>",
            StripOnInput->False,
            FontSize->17], 290], InsetBox[
           StyleBox["\<\"\[FilledCircle]\"\>",
            StripOnInput->False,
            FontSize->17], 291], InsetBox[
           StyleBox["\<\"\[FilledCircle]\"\>",
            StripOnInput->False,
            FontSize->17], 292], InsetBox[
           StyleBox["\<\"\[FilledCircle]\"\>",
            StripOnInput->False,
            FontSize->17], 293], InsetBox[
           StyleBox["\<\"\[FilledCircle]\"\>",
            StripOnInput->False,
            FontSize->17], 294], InsetBox[
           StyleBox["\<\"\[FilledCircle]\"\>",
            StripOnInput->False,
            FontSize->17], 295], InsetBox[
           StyleBox["\<\"\[FilledCircle]\"\>",
            StripOnInput->False,
            FontSize->17], 296], InsetBox[
           StyleBox["\<\"\[FilledCircle]\"\>",
            StripOnInput->False,
            FontSize->17], 297], InsetBox[
           StyleBox["\<\"\[FilledCircle]\"\>",
            StripOnInput->False,
            FontSize->17], 298], InsetBox[
           StyleBox["\<\"\[FilledCircle]\"\>",
            StripOnInput->False,
            FontSize->17], 299], InsetBox[
           StyleBox["\<\"\[FilledCircle]\"\>",
            StripOnInput->False,
            FontSize->17], 300], InsetBox[
           StyleBox["\<\"\[FilledCircle]\"\>",
            StripOnInput->False,
            FontSize->17], 301], InsetBox[
           StyleBox["\<\"\[FilledCircle]\"\>",
            StripOnInput->False,
            FontSize->17], 302], InsetBox[
           StyleBox["\<\"\[FilledCircle]\"\>",
            StripOnInput->False,
            FontSize->17], 303], InsetBox[
           StyleBox["\<\"\[FilledCircle]\"\>",
            StripOnInput->False,
            FontSize->17], 304], InsetBox[
           StyleBox["\<\"\[FilledCircle]\"\>",
            StripOnInput->False,
            FontSize->17], 305], InsetBox[
           StyleBox["\<\"\[FilledCircle]\"\>",
            StripOnInput->False,
            FontSize->17], 306], InsetBox[
           StyleBox["\<\"\[FilledCircle]\"\>",
            StripOnInput->False,
            FontSize->17], 307], InsetBox[
           StyleBox["\<\"\[FilledCircle]\"\>",
            StripOnInput->False,
            FontSize->17], 308], InsetBox[
           StyleBox["\<\"\[FilledCircle]\"\>",
            StripOnInput->False,
            FontSize->17], 309], InsetBox[
           StyleBox["\<\"\[FilledCircle]\"\>",
            StripOnInput->False,
            FontSize->17], 310], InsetBox[
           StyleBox["\<\"\[FilledCircle]\"\>",
            StripOnInput->False,
            FontSize->17], 311], InsetBox[
           StyleBox["\<\"\[FilledCircle]\"\>",
            StripOnInput->False,
            FontSize->17], 312], InsetBox[
           StyleBox["\<\"\[FilledCircle]\"\>",
            StripOnInput->False,
            FontSize->17], 313], InsetBox[
           StyleBox["\<\"\[FilledCircle]\"\>",
            StripOnInput->False,
            FontSize->17], 314], InsetBox[
           StyleBox["\<\"\[FilledCircle]\"\>",
            StripOnInput->False,
            FontSize->17], 315], InsetBox[
           StyleBox["\<\"\[FilledCircle]\"\>",
            StripOnInput->False,
            FontSize->17], 316], InsetBox[
           StyleBox["\<\"\[FilledCircle]\"\>",
            StripOnInput->False,
            FontSize->17], 317], InsetBox[
           StyleBox["\<\"\[FilledCircle]\"\>",
            StripOnInput->False,
            FontSize->17], 318], InsetBox[
           StyleBox["\<\"\[FilledCircle]\"\>",
            StripOnInput->False,
            FontSize->17], 319], InsetBox[
           StyleBox["\<\"\[FilledCircle]\"\>",
            StripOnInput->False,
            FontSize->17], 320], InsetBox[
           StyleBox["\<\"\[FilledCircle]\"\>",
            StripOnInput->False,
            FontSize->17], 321], InsetBox[
           StyleBox["\<\"\[FilledCircle]\"\>",
            StripOnInput->False,
            FontSize->17], 322], InsetBox[
           StyleBox["\<\"\[FilledCircle]\"\>",
            StripOnInput->False,
            FontSize->17], 323], InsetBox[
           StyleBox["\<\"\[FilledCircle]\"\>",
            StripOnInput->False,
            FontSize->17], 324], InsetBox[
           StyleBox["\<\"\[FilledCircle]\"\>",
            StripOnInput->False,
            FontSize->17], 325], InsetBox[
           StyleBox["\<\"\[FilledCircle]\"\>",
            StripOnInput->False,
            FontSize->17], 326], InsetBox[
           StyleBox["\<\"\[FilledCircle]\"\>",
            StripOnInput->False,
            FontSize->17], 327], InsetBox[
           StyleBox["\<\"\[FilledCircle]\"\>",
            StripOnInput->False,
            FontSize->17], 328], InsetBox[
           StyleBox["\<\"\[FilledCircle]\"\>",
            StripOnInput->False,
            FontSize->17], 329], InsetBox[
           StyleBox["\<\"\[FilledCircle]\"\>",
            StripOnInput->False,
            FontSize->17], 330], InsetBox[
           StyleBox["\<\"\[FilledCircle]\"\>",
            StripOnInput->False,
            FontSize->17], 331], InsetBox[
           StyleBox["\<\"\[FilledCircle]\"\>",
            StripOnInput->False,
            FontSize->17], 332], InsetBox[
           StyleBox["\<\"\[FilledCircle]\"\>",
            StripOnInput->False,
            FontSize->17], 333], InsetBox[
           StyleBox["\<\"\[FilledCircle]\"\>",
            StripOnInput->False,
            FontSize->17], 334], InsetBox[
           StyleBox["\<\"\[FilledCircle]\"\>",
            StripOnInput->False,
            FontSize->17], 335], InsetBox[
           StyleBox["\<\"\[FilledCircle]\"\>",
            StripOnInput->False,
            FontSize->17], 336], InsetBox[
           StyleBox["\<\"\[FilledCircle]\"\>",
            StripOnInput->False,
            FontSize->17], 337], InsetBox[
           StyleBox["\<\"\[FilledCircle]\"\>",
            StripOnInput->False,
            FontSize->17], 338], InsetBox[
           StyleBox["\<\"\[FilledCircle]\"\>",
            StripOnInput->False,
            FontSize->17], 339], InsetBox[
           StyleBox["\<\"\[FilledCircle]\"\>",
            StripOnInput->False,
            FontSize->17], 340], InsetBox[
           StyleBox["\<\"\[FilledCircle]\"\>",
            StripOnInput->False,
            FontSize->17], 341], InsetBox[
           StyleBox["\<\"\[FilledCircle]\"\>",
            StripOnInput->False,
            FontSize->17], 342], InsetBox[
           StyleBox["\<\"\[FilledCircle]\"\>",
            StripOnInput->False,
            FontSize->17], 343], InsetBox[
           StyleBox["\<\"\[FilledCircle]\"\>",
            StripOnInput->False,
            FontSize->17], 344], InsetBox[
           StyleBox["\<\"\[FilledCircle]\"\>",
            StripOnInput->False,
            FontSize->17], 345], InsetBox[
           StyleBox["\<\"\[FilledCircle]\"\>",
            StripOnInput->False,
            FontSize->17], 346], InsetBox[
           StyleBox["\<\"\[FilledCircle]\"\>",
            StripOnInput->False,
            FontSize->17], 347], InsetBox[
           StyleBox["\<\"\[FilledCircle]\"\>",
            StripOnInput->False,
            FontSize->17], 348], InsetBox[
           StyleBox["\<\"\[FilledCircle]\"\>",
            StripOnInput->False,
            FontSize->17], 349], InsetBox[
           StyleBox["\<\"\[FilledCircle]\"\>",
            StripOnInput->False,
            FontSize->17], 350], InsetBox[
           StyleBox["\<\"\[FilledCircle]\"\>",
            StripOnInput->False,
            FontSize->17], 351], InsetBox[
           StyleBox["\<\"\[FilledCircle]\"\>",
            StripOnInput->False,
            FontSize->17], 352]}, {}}], GraphicsComplexBox[CompressedData["
1:eJxTTMoPSmViYGBQAmIQDQPmFzKZ56YZOUB4Ig7+0i+2NPoZQvl6DmB5Nhjf
zkHs5rnvwY8NIPwGN4f17g+rRPRg+v0cwr7zdWo5mUD4B4Ic5K44yl5phPIb
whwkBGZ7OZ8zg/Adohymm7sZXLxvAdUf53DlZtBc3VArCP9BgsPddHGB2VoO
UPOSHH52rf/RlW8H4S9Icbh0/2RW5WJ7qPlpDlOdu3OeaztC+AkZDvXqq5/2
TnSC2pflcFpaecYLfxcIXyEH4j81N4fR8EANDwBLppCe
        "], {
         {RGBColor[1, 0, 0], InsetBox[
           StyleBox["\[EmptyCircle]",
            StripOnInput->False,
            FontSize->45], 18], InsetBox[
           StyleBox["\[EmptyCircle]",
            StripOnInput->False,
            FontSize->45], 19], InsetBox[
           StyleBox["\[EmptyCircle]",
            StripOnInput->False,
            FontSize->45], 20], InsetBox[
           StyleBox["\[EmptyCircle]",
            StripOnInput->False,
            FontSize->45], 21], InsetBox[
           StyleBox["\[EmptyCircle]",
            StripOnInput->False,
            FontSize->45], 22], InsetBox[
           StyleBox["\[EmptyCircle]",
            StripOnInput->False,
            FontSize->45], 23], InsetBox[
           StyleBox["\[EmptyCircle]",
            StripOnInput->False,
            FontSize->45], 24], InsetBox[
           StyleBox["\[EmptyCircle]",
            StripOnInput->False,
            FontSize->45], 25], InsetBox[
           StyleBox["\[EmptyCircle]",
            StripOnInput->False,
            FontSize->45], 26], InsetBox[
           StyleBox["\[EmptyCircle]",
            StripOnInput->False,
            FontSize->45], 27], InsetBox[
           StyleBox["\[EmptyCircle]",
            StripOnInput->False,
            FontSize->45], 28], InsetBox[
           StyleBox["\[EmptyCircle]",
            StripOnInput->False,
            FontSize->45], 29], InsetBox[
           StyleBox["\[EmptyCircle]",
            StripOnInput->False,
            FontSize->45], 30], InsetBox[
           StyleBox["\[EmptyCircle]",
            StripOnInput->False,
            FontSize->45], 31], InsetBox[
           StyleBox["\[EmptyCircle]",
            StripOnInput->False,
            FontSize->45], 32], InsetBox[
           StyleBox["\[EmptyCircle]",
            StripOnInput->False,
            FontSize->45], 33], InsetBox[
           StyleBox["\[EmptyCircle]",
            StripOnInput->False,
            FontSize->45], 34]}, {}}], {{}, {}, 
        {RGBColor[1, 0, 0], Thickness[0.0075], LineBox[CompressedData["
1:eJw112k4VW24B3BDpYkUSUSmlJllnvLf9jYPSVKEVEgIqVSqN+FNhlellEqo
DKUIRWiQIaUkJUNEhUqmTJmH8yznnE/r+l3Ph72ee9j3vcR3+9m6c7CxsZmw
s7HRTy7GyaMBhrUbQ8L35bT1qIAjZMmLgAx2/L+DHDuiDmQsR9j/uXzK2qZF
XxibL/yvw987RaZ4SmChsO+c++U+x7WlSEGpIHTO289uvSn2XRqjM9/nHJCk
JqXsvx5Vvfy5tKPz+dINZtdDr9VxzmnvBmU2xWxA+njhnEs6Ptx3EZHBrJjO
Q9rW/gzfn24yCEiLmPOXyWwl3/symHb8Med94WIDf4dk4Dxo/Yj2yIrzuSd1
ZRFn8HrOTxtNLjJ2yqLHc0ke7dDE2YPzQ2Vx3GrLnM3dHttVpsmiRDt5zryy
fur/vZGFTtDgnOv/SAts7pOFo5N5Pu0bea0j/Cvk4KN7Z86yDOuCBAc5GP9z
5DHtmtqumfsn5KDg8GvOgR7hRs+S5CB1wKWA9ppxyeh3pXLIl2uZc2nUi48t
P+Qgx+VWSNtT1Hl130J53AgbmjNPzvjOGTl5SK2LLqLtUE/1igbI41Nt0xPa
M57vVZXi5CHfceEp7ZRJ7yCDAnlcXmP3bO5+MQtLNjXLQ05Q4vlcvsRSuVxn
iGOn5nz5IcPaX1wB1SYdxbT1jFsvBbMUYDby+QXts96rJG5GKiCBGiylrTjz
0DMnUwFtOgLltD+dt3lQUqMAVxWLl7TF8iP02gQUsTa6+xXtClPp0EFtRXxi
d6ik7dNcWsnhrIjzO5vf0C5gm7KXvK2I0AmJatouF+NvqFYowtei6z3tedLq
HczfirDLevOBto2F7wE3JSXYfG6um8t3y+KCQ7ZKOBy8rJF2gn/6TNhhJYhW
7mqi/SvuW1TqEyUYsnl+nau/DSc/5rUqweW9aBvtqy3RS9vZlMG/YKKDtoG/
zJYhSWWMNUp1044tPBJ4XF0Zm12P9tH+wVFxldNEGRf7RgdoR8Xt/sbnpYyn
YyHjtFtbszkTjitDcFfsNG2VDbPSUv8pQyanjr2duKHo+n61bGW4vmJfQlt2
Xtf5pyXKMKz+s4z2SSutR6xaZcjOCK+kLfnt04TdiDKuOWmL0Q6UkRRt4VLB
zyoladqvAw4w3FerwG2Vnzxt3/k8Zw/rkb52q9OmXWLtdG/aSgVWnzgYtPnj
M6r/3amCw1ZnTGkXyZqsvBxCzr1vbKfNfShOS/SSCkQDtXbRdn3WviMtldzL
WMuL9gKb4Fv5r1VgtifwJG2Hq9UvNzaRp8izcNr329b8ruhWQeKhY7G0bQ8X
KjXwUJgOc79LO79eq6hZnELK7qx82sJaBaxvauS8Ir6cdsdEvsNvRwpylT5t
tE2dNDp691MYCXMbpJ35LM93MJhCW/Bqzg46HsGPQifTKCzobZKm3fRdlYet
iILE9xFt2gbMh/Hz3lF4dLTfivbCBbmZ3EMUvMQTj9K+HvWgYa2BKnxrOz/T
ZutV3C1lq4pfhQPDtN2ss3o2uKtC8Pq65T/o+l+eyU5FqeJZmo4V7dgA+WiN
RFXItlD7aY/W3hPQzVHF08iwGNovLmfIsRpUod7rXkdbakwm37RLFe+Tl03S
jnC4C6tpVViuNJH4ScdrzZ2t9pJq4OC+cph2x83UU55+xDIuKr/oeHCuW7w/
RA0Pbq9wp53plnLpQJwaTB/XXKMduP723aAnapATeLS0k7j5rITaqWo19F2Z
MaWNrpvPQ7+rIWrtjXDaizKTa6O51GGcKbb0N10/PGIuF4TU8VhEzpb2R7+k
zjgFdZSrNVyjnUAlTiduUUdKeoBaFx2Pguvrc5LUsSTRIqqbjsdq4dy8XHXc
mBntpD0adE2v6KU6KvZzmvfQ8dC/urmsWx280ukCvXQ8kgS/vJpRB/X9aAjt
CLZ4j6rlGuA8LjxI27bs8vE6TQ3kbTBu6aPrR0pgQZM5Oc/hcvhD18+ZuPOt
zhrIauL5TLvD9FLqr1ANrLh6+Gc/8ZHqC+/H32uAJeKqM0TPN/2OgMLvGtjk
zv+B9j/3NQSODWmg97O/zzBxWGSz05iAJs7Up+T8pf//xhXYCjZoQizt2Y4R
ut89g28f0dHEPBX2JaP0fY3XdY04a6KDK+rYGHFc3pH/8v00kcPk0x4njpd6
oxx4WhNr86xmaCdx+B35m6KJT+kHrk3S/fK8YN5wtyZ6GpJFZokfKCy583Ba
EzGpP3nYelWQm+BscXCZFjSYK7nYiQuDOGIHKS24x7Qs5SSu0LBcO3BMC7Vl
fQFcxJWpiaXZUVro226bvJC4in/A3f+GFu4pLqxfRFw7GHf/zwstSIwp7FhK
/C3rq3YflzY6Yro/LCduF6FaMldro1/HzYSP+Gd0WPB+OW2MTVRV8BP3esm8
6rHWRm6cdccq4gnpg3bdcdowf+2RLEo8HfdyNCNdG5b1md5ixGzzBa97FWrj
YfwzQwlirvan339/0YZelfpKaWL+pAV+nZI66HAstFUkXsXjsOKOug4kq/xC
lYmFTt7L22tCzu24Sili8R02Uz+9dDCaObpPk1hx1bWIHzk6WM0368Mgps70
yKeW6aBm8j0/i1j978YatzodfLnfUmVMrFfbLtAxpoNTr4d9LYnNzimktBno
wkVcMGw7sYtATpboFl30GJhO7SAOuKFW6OihC+43mZE7iRPu6VZ/jNbF1+rm
bg/i/ldmY6WfdTH251dVIPH8Te84Znt0sb7tLudx+v3rbbh12fTgw+tud4qY
1bFN4qG0HiRvfTQ6SxzP5mF5+6Aezjd0B14nzgz/bf/1jB7UCnqikolLefbv
Er6mh39yRYtTiXvWHAq8+EIPyZkWIdnEBtohyaHc+tDpfRf1itjuxfx7xWL6
4PG1uPWO2NMkIm9SVR/GFonNtcSxW8+/Oeioj6iFKoXf6PweSBzek66Pb676
1BTx5Jj4bFKRPphb1A5w9pF9KDh10Zd3+mh7tL5xMbFOzH1Ru2F9KArcEhMi
jskoMmUxNkL+beQDHeLbKhu3BNtthEP2MwaTuKCgxPnp3o0o+nGJ3ZK4reJ1
gFrMRthbC3K7EKu31ydINW8EEsw8w4jNvRzTXfs2oomKPBFD7DLQkpPAboDq
wIvl8cRnZzsq+DcYQPOU2lAm8Rfhof55hw0wOF/nexOxYUb4rQAuILqsptjg
D9kfbhqWtPMCoip+albEFVemv9oJAR8bdDodiS3+PSiiqQDEbB/hPUJs57oz
ftIWONdqFJxLLLBN6LGPE3CmKo6rlPizVV1diztwstS67gOxi64F34ujgMyX
BpNB4r0CmjFhiYD8tospGv1kvnMP3v+bDuwSdA0yJe7hzHzrkQN0KO1MdCT2
H5BYZFYOPOfs+XSKOKiKJ4y7CxC+tHR1NXF0yM9jl9UZqOUu+xU0QPbhYzfj
uQwYkJ0VF4kl5vV3enzUlIG65Bs5d4njnD8OO+5gINB5z9Rn4kSt535rTzNQ
5demZTBI5rnSsZjzkQycXVVzxoFYQlotk/0SA1OcU3qHiNP5Mrra0xhYpln8
M4M4uy/O/U4VA8+1qc0iQ6QfftiEra5ngG2eAYcusdqXJbcjvzIgNim0zoG4
sPL0N59BBihJ8ZeXiUtT9u9QETSEWy7/hVXDKqhzNNpctMcQ7zyVDir/VYFH
476psz6G2OHQuWkL8djWmPRthw0hzMG8GUi8ZnPD9PAZQ/APiaU9J95tsi9D
KcMQYyrZ9nYjpP9U/+NM7TdEcaWz6ZVRFYTk5GQdHDdEc3jxQAkxn1K9gyEH
E+e77MV7iTVk12Z/5WMinvFwldEY2bfEcpyENJnInyd4epJ4MXdd3rmTTDw8
0WwSOkH6PXLc1eUMEzMilq35xAoLRZcqnGPCKMKPu5vYhnPv7jfJTGwtPKGz
dVIFV8bHeOaXM/HI4GO/8hSZbz/XeAYtZuHPfb+mBTMq2FjsJuR+hYXnT7T4
1DkoNL4WHx9IZkFcZw0rjPjgx9aGfzJYeHJNyv4T8Z0f2+Pin7FQI/Vb8ggn
hRVLrXir2lm49Xld7Kt5FH5sV1+gqmyEZ4l8q+O4KATvHuwo1jbCKq1IwSFi
IZ8HZZZMIzwfxgrbhRSsT8mc9rA3woDbw4kViygUpIpMXT1hhEdpx98mL6YQ
PTh/kK3SCFuUpyt7uSlIT5XW/PfRCDHu7zc4kT2uZH7wA6EvRhj+UXntLfGI
4ISP2h8jvHdzfZ65jIKrQd+vvSuNMXFkodKp5RTUoutbqncZ45+y8CXbV1Jo
XpdemTBhjL6b/HI9IhRY+e/UwjlNEHEylS1QlEKW8XDSgaUm0Lji+odtLYWQ
vYxAY1ETlDq0rxESoyB7t1min2GCjrDJBgcJCkfleU8wI0xQsjulctl6CitV
jyl2rTLFhkRlZWcVivxu0tVPYqbI7vW3XEpR6NxSMa9YxhQhPIopT4mfHuJr
vqhritblXYvEyR7qlp8Zrr/TFDNef16PaVDI1W77dj7NFNe5uH536FHYBIuL
mupmoOprevPMKPRzdq/6q2+GlFeSYxHmFGJfRSbkGpshQeiA5U4LCvXWb1IV
tpuB1+5LHbcVBSdnswLJ42bYaioYHGRD9tAgk5ZlJWZo4rJ5FbuNQtgj5vpO
S3NU6Ou5l3mQ+B9tv5e61RzFWld6SvZSeKUbqrzHxRzNWos+lHhSWFxWqt3q
Z458wyUPX3pRuPCBYfkp1hyd29d1tvhSSOwzOPCi0RzS2RcP2Rwh+d6g9yTe
zQLHTHdcQQSF3UcPHeT3tYCRoe9EWCQF7tf35c4fsUBSu938t1HkfK9IQnik
BdKKL/E5xVBYmjZzIjDbAubvQgVjL5J8S5ZstJuyQOfmR31WiRS4RI1Ll12y
ROLWq2Hz8yjY89lUnimzQuNZOzf/XxRqfg9wu1ZZgaMlbBHHbwrmLy7aatdZ
oXYtt1BcFwX9/Q3N3T+t4Dzx7nhxLwWpVy59NoutYSKuqrlumMJQ0H4+4c3W
mPgiJKvGrorzbZHOD1qt8ccnPMtpjSoqc14ONIxvQuOEqedje1VoyyixNStt
xoXqPWX8P1UR/u2mhoKzLWpSXN1t/lVDyQGjCeXALehyMpp/a506VoZNKE+m
2aHca7r3cLM67Py/DQeWbUWXu6DB+7Nkz2xpkCsctUf0RgO+ICNNcOb+veAi
vR1jpyutksneZujK+jcPDjjO+NqWnq6FhHMp3R8DHCGGi6l9ztr4Hq/+9eb5
HcgY2n/IY4EOxBb1sn+64wTqJW+ncYYOgibyrlQ1OqPQuien31EXxS8fFAUO
u0CM/XZD14wulkU43xnic0VPo8ehrAd6eLp7JLIlwxUeOTdOCzrpY+fd9WrJ
mrvI3iGUc29SH+eyvwsY1+yC0cXmfTzpG/FISu1FuctuFAksVlI0MsC2qtXs
h7t2A5fcLJRaDRCudvb4wpA9KKr0TmsCcH/RuaeHlrkh8Un52pYowCVJVLP8
jhvyGTc35TQDC24ZH+3RdMcaI+WaMikG5BrZNxuXu6PvS5XjqBcDrdVGe0Kd
PJDhXK57II+BM5SE3tUuDxwX5HGxG2fgiX24dWzYXjyf5nq3gmEI36xTY0+F
PaFqdoL7xr+GEDjIu+/FHU84XfW8U1NmCIsxGb50xj4I2uy3tZvPRGBXc6hH
zT54uZlfTwMTorzi0ducvKCkP9vKc4yJLSN97+SGvZDVvv2u6SMm/jHbWt94
2hsxvcH22b+ZOOhXF7A5zBuj42WPr3Ux4Rm3ddmbM97odlP8G9bNhO33raZP
orzBk/rPPIdeJtYfsy+6EecNY+9lh2f7mai5sy1x911v+I8uSDQaY0J8oaNH
T403Gosp3scLWBBQbOJwr/XG29nGkQQuFpbaOSa11HnDsvVBYchCFkaSHBur
m7zhfnag1orMiTeaO8xzOrwhuKTWsY2bhYC9ToqBY95I/3M6d95KFvb+9+VN
34Q3WEL7nTqJnR467d077Q3poZi2twIsGM86JW/n8EHb22OhsYIsCF9xXqG7
1AfBreyComtY4H3WkvWQxwcnUXCbTYSFBe3OFvLLfSAUcW9JO3G/okuYiIAP
XLos/NPXsvDDrlXssqAPRC9M+ESIsdAU5PKMR9gHGTq/jbzFWeQ7ttUhXMQH
PFmCk5YSLJRXuIzMrvWBfW5EtKIkC/8DqfdutA==
          "]]}}},
      AspectRatio->0.6,
      Axes->True,
      AxesOrigin->{0, 0},
      BaseStyle->{
       FontFamily -> "Helvetica", FontSize -> 20, FontWeight -> "Bold"},
      Frame->{True, True, False, False},
      FrameLabel->{
        FormBox["\"t,min\"", TraditionalForm], 
        FormBox["\"# mature mRNAs per gene copy\"", TraditionalForm]},
      FrameStyle->Thickness[0.0055],
      FrameTicks->{{{0, 
          FormBox["0", TraditionalForm]}, {30, 
          FormBox["30", TraditionalForm]}, {60, 
          FormBox["60", TraditionalForm]}, {90, 
          FormBox["90", TraditionalForm]}, {120, 
          FormBox["120", TraditionalForm]}, {150, 
          FormBox["150", TraditionalForm]}, {180, 
          FormBox["180", TraditionalForm]}, {210, 
          FormBox["210", TraditionalForm]}, {240, 
          FormBox["240", TraditionalForm]}}, {{0, 
          FormBox["0", TraditionalForm]}, {10, 
          FormBox["10", TraditionalForm]}, {20, 
          FormBox["20", TraditionalForm]}, {30, 
          FormBox["30", TraditionalForm]}, {40, 
          FormBox["40", TraditionalForm]}, {50, 
          FormBox["50", TraditionalForm]}, {60, 
          FormBox["60", TraditionalForm]}, {70, 
          FormBox["70", TraditionalForm]}}},
      PlotRange->{{0, All}, {0, All}},
      PlotRangeClipping->True,
      PlotRangePadding->{Automatic, Automatic}], {576., -113.4}, 
     ImageScaled[{0.5, 0.5}], {360., 216.}]}, {}},
  ContentSelectable->True,
  ImageSize->{1171.8181642224968`, Automatic},
  PlotRangePadding->{6, 5}]], "Output",
 CellChangeTimes->{{3.5890242579235334`*^9, 3.589024278099687*^9}, 
   3.5890250133487415`*^9, 3.5892187932090597`*^9, 3.5892302434839773`*^9, 
   3.589626151642159*^9, 3.5896267997342653`*^9, 3.5896277678792768`*^9},
 ImageCache->GraphicsData["CompressedBitmap", "\<\
eJztvQuQX9d5H3a9/8fuArvA4kUsCUFcgCC4BEgQoviAVg+uZUkGRNoFJYuC
G9oG68katiULViQLtCQTtNuQTmwBdmxRTsRiPCOHSZQEmsx0MVLYWbdNijZx
yyZxTNtogqZOS7fTKaZNWowsdW7veX/nnt8557uPXUIeYfi/BP7/c8/jO9/r
fK/zA8986sxf/Pgzn/rJH39m4fs/+czZMz/5439p4QOf+GT11eB7imI0XRTf
8zcWCvH3sijMo6z+g48t4iFafff37/5+i//+Hvn3QVGurhTF0sXimmhiW/6n
sV8PB10Mq+e14uJSYRq6Xl5ONDhEOnrMjHbtYiGarazCudR/hV2Uq8WKHOka
6qL+K+3iUfn3KTuO+7NUXLwmmxTXLi5NyK8mVR+ye7040nRC/jLyu9JgVL/N
iK7cCCurui81P/1lsVrWhh2RYe1PhfptQLqh8PvEn791Dci2PVLbW/FHvTjE
Y31nLFE+fubP59rC7RspTlObk2q3yZtTYn23yvLI1v25Wle4bUN/eSur02aq
tzD2ke35jpz/d7fhlpj/d7fhlpj/d7fhlph/621Q+jxchp5Wx2V4U+1/G26t
+XfYBrHdeBkU0/xlOBTJL8OcIvVHTMosw8O0tttwK82fvQ1TwTJqww/kV0My
vGyuRp7mLKAwXdTamsnL43Qz4N+Ks6Ygf1j+fVDQuQ/Mk+zjSLejq5k0e7q0
VHt3kzfHLMqgLgZ+FzVof2dMeNga0OMa2qiOq3eDvVbkq6a1ubaKNNp4+KGn
ZbklhP0nvrPXMMqzGrfWlxMNHsx39BYLCDB5O8jnWr68jUzgUb0plllXgo43
+ufbvEmHPmZprGqs5ese1tC/0OZNOjR63Eo24+/+vm6/f1j+b+wTjfwjtZdH
9M/Br+rncfrtoxQx9Q9IhRymu3nAduM4oO0GcUrczX16rJo+PDC9k7eMbKNc
byLd+0Hc+1j3Tl9CukQGBJne6ddIOcz0vp8JgmFqFtHefzf980OdUOxIPyh2
fz8odnhdUezAuqJYpveOKHbnuqLYexUz+xCY6xBA4m1mMuS4NjKTIUgzwezv
PrA40y7c33x/hwFSu/6c92zA7O/eDFqSYSYtMHy9Ubw6Bl3fhbse9gzh3DBk
BXaYFoC/MwoRFpaOmMO8ymz3QM9QPNQznt7bM54urh+e7tsYPM0N0xOevmVj
8PQxxVaflP/bBG294HyhuCuw1Vh4EqPMrG9R4Y2gGe4ktLcZLDD9e7bKRv1v
qsMt7EO1n2gGoEMpJBn5X+teJpuNEJHlg/XfmeTIofFUjDyhX/FE+8pqQ6Du
S0Bvcwrg7BFebdb8gfUH9qF1JoND60oGEa2kRzLY/6aRQXLk9SSDt647GSxT
oeBPt4LUBBijOia8zSw86qeajIxPPR5Dby+oAZkcRBB3rX63o0QMoA1HuTey
k84pFwUND2IRITHCnUw26jvHpNd/k3L0wZ1B+w1cwBBL0ggXvq82av3AxoEd
Kdj908Y9600bEcnRC230hZntN2mhpxm038C960gbWnychDhCVzP0V7OyeszI
KQ9LjbYTdBPp5TAcmLrqN8Hf+CM8aHrxAUJVC0YvSf6Pp49/S8I0Igk29QKI
JmLGCx2q77FBZO7A+xNA2pSZFB92/7D5K4/0gsJY9+gThY/2gsJJNt0bCkcY
dj8o3EQa9IrCd24ICgfMOJxyKtDv0SQ6B32lujoEp8DB6UbDvM10xTvrpLqK
YPcYLkQpP8OWcI5Yv9Mo3mgxkREG2QlviugcjUbfn4DZdNuZ4aG+0fK9h/tD
9cWNQfUH+kP1iF1+PVA9YkDvEdUjI2wQqt+ZgFnPqP5YjblHZRU+UzyaWnTY
V6qrQ/A3eiCMEFazYZTVfmtRP3fK33mrSEIkwvEnI6sTJ6q8ooCHasPxmwEr
6VENvja75CeVeRGHzQbG4Jpqq27hob7R8r2H+0P9xY1B/UPrjPoRCbAeqN9G
AjQDVtJJu56ov7BxqN+E+QO5og6qmwN8Siw82Z/CT5QL7hmpTDIxdDIxhkGB
M2PTJwf1QZ8Rrj+V2Mt8chQeKsv1wYkygYH8EeIBAVN+kkmz0Q4kYDSJZ8LC
dzDUr+ju3G+SNQzs1w6PK9YLZRBjlId6JovFjSELFKfTlSwiEmE9yCIrETqT
RWSEdSKLfQkY9UwWHcXAQwZxyHsTGgAZt3heGvjdjnW3FPUbdqu4/2Tdg65n
qdpbUupXGkwbxuCPnVpJG0kQix9w1LUJr75XKUEXqdKPpgsadtJmwXeb3wAA
x9+JouLB9SGdxfUhnXs3gHQiEqNv0snad9aVdDKSZD1Ix1pP1590OpqUTKpH
3fjFsJvlD7/j8Df1b5P9S13yWTinrFgJC6EH53YWA48TkinTDE0azDcFkLfl
+fTOhkNPaKymQ6uwZj4z6m0ac7DkEbbXN56Syb+qAXkiO9Npb6Zt0G4dxBUY
5cH1Ic3FjSFN7FLpnTQPZLd73Uhz761Bmu2msa6kaZTVN4E06+KwoYPGGtli
mk/D/lI+9MmWc4Sum3qkQ3ZzszwEqf+CUnKU1cPQdzYc2lBWmEQF+FhDaLeb
SyT0LhK33ww6SvBNRgBdyu9p4ab6kG2dl39FQ5n2t9lAgNAI9qfm+7eWvJ5o
L+XUb0t70HfUP+0daIh0PdLe3oZDryfttZvLetLeXW8S7QVirXGILijzgrqJ
9IJDdFVPk80ndTixVEhGjQMdD0bRMkI5yCPLHm2BOVpKcxk3B2N8WKBIpSJT
O4H6HkMTEISKJsasWSUX+1cbi5/GMcDdaCSVf9SCRmx360Yjd28ojbz1zaGR
+LAbSSMHNoZGuiUCJsaBJznuAKjKD01xAggufmmd/hcTrZEZcJdxj8EkMl9r
ME4dW71J9LbeO6PTidBTlC1xAbAvOuI4hrTJ9Qy9t6zmxFq9SaqNAzrFOblQ
40LmVw05sgyCBxr1/QDcvx7JM5ed2w+6ugzEdSLPg9GdfVPIc++Gk2ecIWw8
edpah7cEeXpikR1+b5IGa53pOQQ2hYlmvdt6KRGTq0O3bvVSsoZuqrc0LBQx
CivE2TNuWMuhdq2FWVwmagcu7q7E8CPMExvWqUiNMNRbhwo6+J75dpUqFpoA
0Ke7QXbabAi0kWnszk024/rQli3Csk60ZYqwrA9tLSb2cANoa19i+H5oKzXC
etPW3luCtrRAalwckfRkapXRGU4w+7PFEcls+ymO6IA6Au24/ZmIvlrwT7Iy
HNHUuMMgN2UkxHSkn+gijDG/62ECUMionlvBAhMiiG6TwbT+MM3iHe5m9upq
CPeD1SiEtZ9Siv1g9SLehL6xeh8epg+sjnTdN1ajo9M6YPVjiglvULntdBHj
TKneo/pnP2BGLlegdWYS99khiCAiAZBkbuas1aCM8MFM72ATQ+pu2ntPJZAP
MEEwTs0i2vuFRmzzYLqzvmpyd8LDI53w8HAGU7rh4YFM793wMNJ7T3i4jwmC
dnj4XsXoHku3kiPIx/lGeLuX2+0dahrvASBD7Nm9+FnwBvL8zTfuebea0rvl
/9jau3v/c8yZ7W47wDydINfc5V7/hUY7uaflKHqS7yqMUGb7q9rO9I4uQwXT
bRaK4Tr6fMs5tx1vd23iDUMj5bxEB4V8TIvHFzv39X+Kx90NZgaW33pmyb7+
HM0stgMD0dGk/dtj9m/SwDBh/1b7Nf23/6LLjOSY7/H/Jnt9d/Jv6I0f7Ean
GwCgNjNaTwCxmeHQ9uG4y5dbdjPhd7NdTaqZxELzebl5D6mpsIVvfC7NusCT
CfXIlMzYKr/OazQDMOfP2F/c/Kb1u220pkFfi5qTX0cVxnGHtdzO6LqPJbyl
wxzvjk9iP9iKqKJbG/4cnukD6zmae1ccUo6uP3SDphs0pnfa2oAx/ZNgQyzq
Pon67oo/Uxs9iWfBJNCFKr3S0y8b8K+qDsVnoJ9eQrB4/i8AP/omuRf1GyuF
m9DITGupdIHn4vlvdWPD/daJKl8Ac5qMzel/xkBah2lZS09m785ZKLl207pd
YCb4N/KvNV1PS/7ERrddwxCAFm33Z0A7s4ZiBa6hE0953M5wwNz8n0vNECOJ
H6TbkOG4Gbo8y/T+froJDP8EzLAhNwpnmBx51e08xd5ZJpZ/tAmWy8dtnade
besp/d0YbPVmJnJ/FLSL8hf52N126jtAt9PM4dE0o6xZPubbou9OsHGTzA02
02SJtP+1xiqiNaIU41I+zTYswwJ+JVwRiyDl4wP2PU9DU630dNFZpjWnQ/iS
nDbEAzVt6stxDKT6Dvk6s6qWf/CYBaxpJwvFum3I++W/txQ1Aadbht85RUjO
8+B6rJLOvgshoVV6Oo1uqb/zch9Nu41ZZReuVsfSKbxKg7qmGCexDamFJxZ5
t3mDdGxMONTgozq6I1jqQwgdHyrt0pDs2aTfXUTLny2LVyPLn4W8xaBtsOn6
u3tyiydVIKou69cFC64bLnsvWvbetLZglv38Yvju4vNxlupXqbCKDgnmyCJx
oPJb56VbusDn24OFLqKFkj3anmq3mFpUTr/cqqcIq6r3Y1YiHQ7r7I8JCrLE
JCggWn8/AAVSZCOg4AbXZK2FYcaDwPqh/g2Ff4bQeXouXPXs00zoECg2UpFu
2PWJ6SuAzWFgNYwKTZiNUUydQWAK9vkARifQ2k+EMMpxiKeA/Ihqu3+COfwd
KTD1YOk3KUC0IxPHRsMomHS2261qB1N8IChFpez/BDZ1k54uJcUIduHyeW0d
Nja7kWzZAExmT2PY7QTtLOYA2LH0sH8NpjtjpktUrwgba1uHQb438gGohgAn
uBzp7TJreD5kO0++GrInlhr+ry0U3XotYPL8nVWGMOb85QIG8e0thG8nLTN1
Kvo3mNdERGyOltr49OWyj1kZ4mY9UehzZNVneY3M+b+nkpDpopMQlNzCAWWm
CMnjU02wJQK8kf2asJaV1W3rADzJjd5BAGFmPTbAq3ry5vx7bYG3rQhF+ieb
MJ1vmcWsYwEzB5Qa4jwMYDQVg9E/bQuj7QBTDIxYQu3bFEYOo9Iwah1IMQEA
8Haz6JXCTnjatKtv6T9RgLLFzmIJURI46FyNgJPRi/z9cMq3S1BzRl43GV7R
Cqb4HwC40Swjs5ZNph0dlMAN6/JqEvsp1xLdLV2URb6MjFuonqX+FHPyOb6+
sFCuLS+Xl0+eLM8/91x58vLlcuH69dIdOxyUzTGfkukPW8AxNPl/C3bDUAft
dMa06zUp2W3GECDn0dRm1Kk92IzQV+VthsHJXZHNuE0+B2IzXjh3rlz8+rPC
2hVhivLxvhSjIZxyi55iDzl0AH57VnnwyyJzCn6GMW0mBF99BACLPQpwr1XP
k+a32Rj6ycfjCcZjdJWW+S2DEECaz3nU3phL0glJljUPENwYOTyQDXyQzUtB
sibBs1Z8T7n26HJF/EcqylbfvbFll8PJTQq0V6vnsbr6Q4XVNrOujFLttuBt
hln6dikD/Wax9mMA9C12UHMUyimJ9mSQkfVWJ3h+EfRXSZFXyWK/oDbxe3m7
NfB2yyqQg7qLb4qe9ebfeKNcXlsrT1+6VF6qTuPXqxaTauNeqJ5TprvNpjsi
IE2sW+6Y6DbuaH3j6pZntwV7LMi2A9AiVdNuVfl02G5wv21n7+Monw/bzT7p
45tKpCRn7TDdg6plEX073KohgdkOAzmqfFyT2CUVsKr90er5UvW5KVs6nrVg
+hiS/fnySvid6XcW7Fnaqm6SPqmp+55wwwYnQoLO0MJ2sBFTYCMeZLaTT1V0
zhqW6EYgw1LKfuxtGBUedZ/UigX2UAB77r+7UV44e7a8OR6UQ7VXN6rn8fpe
ydf1PqO9Mt53vivgfkxfYLvGK+F2ZeSKbbcI2pHpvI3ZTj7/CpVT2NxPJeQW
7nY9BLZLCB1zalQCZuyfr8ty8amivFL9orftJt22gdk88srFpdLsnNCVzdfI
d5X2d3DPfc6r7ChvS8jGCMiMq6q8uGTbzYB2W5jtXBK4o0arpy0+D7f3gB0h
dY+4WWWgy6WIVJpyqqGPDMCGH3LfTRAkMFOseWLPy/11O3/af7fGoD2695VF
47nl+3iab/+c7Hfka37iU8Fom5WiTkExzIRu71bQzuWdgu2tM9tge5F3vb69
JTkvyO842ztG9Lw73N7Vsr69I3rQP2VkqNrmoSVu+VkpTQSJYcsxzEnuMCHw
Ryxfc+3Q6Xae2U4+/6vGyOIjRCX9KkDvNN+Rs9Wk7Vm1ES12gHa2HEkrHsBE
Ej8Eg4MkVP/dqWl2J93g6rOyasoQjD0TYqFOKQI5Bgo3bhbk4FK9ZiI9qUUD
od1UwRPb5iiQs0Pdxmwnn/+v3fN7zX4QjcslbjvNbBdoZ/e3gQhvxuPLetAI
TxG7rdBie8rfVQ0Hc9SjZKl38Ybd2MEbhTjJzig+bHYVUTzVPBDFI8UZ7Soy
ve5ktpPP/8fuqjsg7Q13lZxRrX4sdd1VfwfFTmtlb1iEu++Y4EXb39Dr73m/
PyEWEv1ZaxwRPUhT2WFH5+v5SHGsH8xixec3GehFnQN+e5dnhg4F9MDtb+hI
igSKrkJXdCFEAcs/rhmRRNcJhbTCjDL1418jM6n6rdTPoF8D7dyp/GEwPvKj
bGe2k8/fbSyaLMIMlwIOSk8kA4NeFBHK5wPVpMLZkfxu5FtdtUSJ//a8xrXa
ENcujgBK2xlmlGV3FObbGtDRVaHj2ENpzSLFv2coJus/qWsXQkymoWq7we6i
NAet+p7WmEqx9UJxv3vXeBup4NT6lvObZIx/j4DxkY90O7NdS2wdgT22ShPB
1oANLhaaWQyJAJVK1tB8TUs6rbge6ttW5I2HloETNc76j8gwVnBkzgTbmePK
pzZaKovZdFGPGbNwJUw37jzLoS095hu0pWiTyM65AND2+MtX6seHsaeTE13j
8RSmEQGexMi6oG+OkWOwX0ghsO0ufsJ+t8mgHlXZy9VhvctVjI7Izods4wgd
0alCPv+mQh9TcybnwQtRgsJ5HlD+ALTTKCGs3VdrKPHG/Lw0kndGibZMKlW7
4IhFgykAzwkAd7c/LtbJfeekgEKNUU3cKvnqcOFl0K8zLO4ge+iPNfL3Xcvm
SdAHQmUkkOXzdxTumLKC1GK9Q/eG3Jih9ZDGgW3SGLLqQUEdFjYBOkapGtrx
Ldxnb/j4NRJ+cw8SQkoOQL8fBP32pK/haACXLDltwF5XmigyrJZ2o60MIXzF
RocQWaM+S34fuv3OaPsVr+Z4IHGJfDNm2FCPBMjzlTjy7NSspubWDfHm7oCg
K85yt7+/1GgowGx0eHSkRzxN49LJUHwNhROP4pFFI8JTEI/qfD6FPCrIud1s
N0CrDNXWWrWebsfFJYtBxNiAdh2xAquPPT0HWFz1+e3SsPEIezKYuOpjFjoi
Z8ZAc0YY6NTgtIY1z2znomrSbuv5ntv9Xp6IkHfeIyJq6lVENJSHaoNx1Qzq
PhfB6xByIvohdHbpQ6c9+vFkfUWXg9ow4vNEust2Vrv/kkU/nnO8oGrdSILE
Y5M2DdRHPntIJXId6WeWsNBxIeNgH4L+Jmh/KzVCgDpLfYyxN4b6kANUhPNn
zt07me0+YttxYxD6afdP4vT0Vks4hYsPEz2ZGJtXiUUT+S6pgJh1uGOMnxTp
7a4E7omhcU/M3bhRivAzbWN95dQppyaZYaj68QPRLjt4Rv5RURfU0v7sSGib
Qe7VAI0E9yzq4T8WlYkWgrQVh/IOba1KHpAG0GpOnIBHLEQOU2YNATmsFsHR
rXSW65xZlRuO8WGAu+nwjn7a/bdMWpA6pTY1qQDyceC51ZhpEInaSg3+g6TM
41euSHlBZMbg+C+dCN/1zgriKR+fsGg4B7bJbjUyKR5x/VluTUTxAPRnufWc
QzNrsX+63t/I609+Zmm/K+H4Qb8jr18F5osQra35NONf4oacmGsZ2CEsPbX7
bzgoiWLQDRCpAd9EGRzyt4GYSceCqxoEFJ/rkypED/Fsh3eP2SHTwWuuNEQS
PwmeWPwcHGmMn4hlWmv+3NPJ/pAZFrFK1F/8ILrCNutvtWOl/d9PAtaGYprn
em7HwkuUOGI3hUhbG/8Q4KrP6DSTFAr0jbk5yiSH5yiYTbnk3WCsqGRf0I1z
8XwulLQxDhOxb3GO4EFjHCbiGfWXPFZm+kOavX90jY+LDPyzoB3C+5Mp/CPr
SOJpi3YsfEbJYsjJirJQVHTU5NkLFzz+Kpyw80af8JCWdaxDN9miqMZ6oA6O
6tqSYrYZ/TSJWIjZov6Cm5W4zFaJHv8oOPYdXqXVw1Fc0jSYVtJRlTFToMy8
W4YvF/mMUVQaxmAhikPV6u5rsoVkyYNLxcEai90FOo1a/GQBvPYRnY5NW4yv
YwPFeKL+IoxCxgrLmjPqb7I/dMLjqtN19aJCAzdWOvxqDOaEHGZbQH/IimAz
Hm5F9dgAZRsBl3WGbXLxKqgWnY2aD0Izh1S1FrZyHdd79LXXami/w84uHD/w
l+yxcG8V6UrQ/rxEtPPl3uPny+ee05+PV/8uiln526B6TpjfxL/U8+PHxa/m
bdXO9VEMbevdtt2U7W8y2d9QtTtTFvuXy6+sLZdra8VIPgfVc/9RAx97OA8M
JZPhKdKgYQUI54K+ZgWHRRuh3SRiyJymlSadGdAOGRPezmz3phgxUJKQJYnN
ZbBYJAaoZo60ekU6o8tE2xGfq8eOJcRB1EndmC5i9dVOlxKzr1bPNf25IvFz
+TlFDcXwVPnKKwIrxWehvPTDAw/M1GdTcyutOA8UcVYibOM5GJ8PzWMr2CVl
g+8zDBNh5S1jZo77ZwYyHreeYkZtG/qsebT4sMU0Y0ATCeMh+WbOhN9OISfR
VXY16q918LLD349L/J16XeLu1gOXq4Or4Kpnq89y9Tkmp2BK8CGFcUgkfDw+
rFxFaGa18ox3kOuVnI7O0tdDrDp963gbmWi7yaGKUaauET1gzkcVkdRn9OfX
jh516MOtk/stJk9FznfU37cJoMwfbvSzO3R+WuLs+EY5N7dWLi+/VJ75oMDZ
49VHyPxpxEtNlNjQ25BI3KIzl6XjEa35jVNCQcXDgFpFUJGcAxtNDlmqVsLY
V/hUdvTNqSnj1PJYFbc8559Z7AynRYfbwezv23b6DcODfTRBFQRdeFsmU37r
styU5fKtkqvJf43Md8U99rtNtt0zWmK/qNsNl8uPfcVI8eXyCfGF+vqJF93X
a8/MRHsYqB6eUCNNhL2eLC9fnrDK7vL5Uqu5E/I5uEJUjGJCPgc3jHAS/5qX
z5Fg5Vf0uyc1SWjsBWFsdYeH5mAD+l1ZO0VlwieTVFEPn4xSBSzBSkqbbdF7
j1IKKkqZAhirPEwjwRUJ3ErJGY3lIYf1hjpyWM89pX3b0maDsOOgts+o8JXV
+AW7A0cTZktW3TZ5honF2tY9X9dBcVTkCLHfRafKBt0QrLABVpHDVOBWm5wr
n71B6G/tTPnSS+KQ+AKhktcplWyXz6FQ2F8qhaKzckG8NzCsJPCynBIiwM6K
OBat1SMTU2Udm8j4jZyMGaWbW5LjFOGiKXr9u4oEm1fyMqT6MiFBg+OnyIQt
3mZS1rTYNUKsjCnd3KLhSHtBWgnSXqInRxPnierHqom1qC9kDYeHjPVhpWZ9
qGewvd8qJmm/jKPtdEZcvb8a/V67mLbSpyMwVLvNHmarz27xf5EbqUTw4Y+d
K194QcrACaHaFYObpcYECSZFu6+VR49eKk+fPlP+4keEdJsEU0OernjsVzfv
Kqr3gYKyfgjsCjrd/p2uBCkIbbcewghCivBGo6TCCXlI9T1qokwaFZgi7HDq
ZrUzKbqBWr9rhw61SQtO3aC/S29frRTaJP6aXyFt24lwbwTX0keB28F+xbOU
xyBv71pMnnCpKe5MHVkitp+K2HX2+Fx5Q0jKZ86USjcUsvF6aYhq8qb+Svwk
TlKugOrSRWLgT4eLDaJTizCOjH/sKBMkHwI7gKyZf7stZZkJU21T+WXDKhux
SvmpzG3qBNN6tqAwQWlUDAp/r21nNiUntvqu6fCNJuJyl6WQ0FA1gr8x60u6
yEFdyKmi+H3muxYlIixKIm0JRTgGuujQLzVA89JOhXHFSFaRLvWBTYjF09Xn
gqZOQaXFrBKDQq29VD7yodPlpUsL5fXrXTyILXzcR6KAGHiAsDFFGbX2byna
dFd3eHe5uOqIbqPqpDj0SLHaRnQwM69T7EWyTzlIxvUICyP7uFe69F004+vM
ceXzNktgVPdUno4h/K1JZVyPijTVoCAm60wglIWYvRUyBFEmDGV5B83nrRZm
Y9fMuVOg8Jd9EaiGcELaiRIdBiqKHZwq7/ihF8pz54TWKXTOYkYR2fVyYeGl
8swZ4cSZL9/4sB05CELp5kLnVqhJRjQRIHnU5N+ieldASjFjhqnDOGXQMVFP
ikqwHQ0l2EbXKPk6s518ziNi0KAcoN8a1bK3Jz9uZHWLCmhOBDqcCc0sz/u5
NtBEs+rLMBhZWMffqXpOrpBVgpxeKj946LWqhaa017SYEzZLcSKM65dcr/3L
IYXsrktYnwoPp6iQrIIbV6ip8ACWaY4QUQ6uV7SxXnWRqFm70oIKRRQigfF2
Zjtuui6isWjg4R0JGksJI97FCTZRBtoH0vyWGymHXI/O4lIvYVB9tymFiavu
OxaN+XO2VKL4giAmcaI7X1odcqLYLIluIMygwlQq/bzW+hvItnGE4oBXd9Wx
EQGeRNDCIeZyGoo8R2xe3mZIbDRpHpXoQ0nttzElG6rjgc5Ib2e241ZgMGcz
bjxC7gSs0H9zzcOG4sUaEKV/fiMs2bJuQqiNU28yx4xNZOWmnVLI6vUC1Olo
APqI+yP8OSEzx8CMVSwdK796VfgrLpcnTwpndrFJEuVYHPIulyoIwxXiero0
ZQADPVPVR4s6ZVZILZ9Vb3UoVNpa6zNujV1MINhgTm5Fct450dlw0ldOh9ZR
qm3eDmhcKXxRgWoOEjkrZZK017vezjaN65RsbdpJSLO862K8enx6IBe/yE3W
TFvoXH9pc42dcd2lUC1yzJzTAIw1Mq39wIqj5WuvCdfElfL48ep4OFCUWp0O
i7HwRAh1VthXoyfBbLpsHSq4GhxKl7XH64yng1utkBvTtyM69wGyuabuF0zT
Ky31hgok3V7EZPLIk8niI2Jo0D0jxoXTlxxuRaylT60xtyHPOoMKLLn4e26V
gTQK2DipjGUn6mTzXAtMYkXVVIKiD8Plcu3950tnNNUEe7U8dkzQcUXP/8D5
YUbkYgLzWSmQxaiZPyZ2REg7URChol3ihoQjQk24HQ8CQkXBVyGh7iLgM8Xt
qNJp7RAZ5TSS3GYEsCTi7eC97cz+jaaRO8LOWUi4dii7aSdz3C8z2/1/lmg8
c8EewyaAkAYulKwHxXNvNqycyI14tbiXMVElY2SQ4zCjdEbVgwoxw+O2Qc2R
UXrFcVnYooRNyrCON0rhbhGWYuUcTQZEcKcHog5Q7iAC2Q7mVtlwoYxezb05
SIcLOT+Nl0Hh/DRIfO8C1IOiCJChSB/c4NH7yX3uXZQmPsccg5tSaAQf5Qy1
2OvCSfb8uH+d2a4eSytUeuthBWxhwiA3DEhSaQEqFnfo7UnVvwnBpsnqE5Z3
oIxD6+jLlM128aGozOOKP1pNDtoyj14F0NKPY/3cZ5M8RImX4Xz5xhvCdfpK
eeqUOH1bDaEozpXm4L10EWkByErFTXFHFXqQzvSDdlxWiq5Rr2lOQWjyokdf
VOaDGyOuaDE8IheqvIdBXWphmwHdbGEOZ1gTuptR3JlSJ0uQyeOxg63Mcb/E
bPdnWGDvsugeXkOvpiK/V5Q261EaM4KwAPEQBDd+IsrSUeiucQANaw4bEsew
UgRmMUKwGqzHyqtXhStVhOkV9qC8fY9wo4oY96ny5s04bUd061hptkQ7ZDZ4
wrZjFXBAtmTouEG25BXggsupnNNUyO2iQm54hqoJSxfd1S/xGmeax5dIlMww
Z8RVglMpRSqQvdST02Lyy2lRN8uc3xeZ7b4JtrJqYOIuKMGN5HPgScoJC4bG
V2KSX8+YNl1CHAjmJwtdCwn3O6erX1+pPiJTZFrRoghvECZnYXpeKK//bDiS
UWRxSIMzm6VDGh4H7RIS7IAZknE3KvaUUhbPjRFXkmzy7DucFBMfWXnCoKM1
mwQFCn2URSSAxkQJXUh7nATjpm5vAzdzQJLPze+LzHbfJEw3ZYKfAe1M1t9S
UAKDkc6FTnDcnE4XaFMPhmiQsoKdLIgUh8xpIaLS7YRv9oXyfSfIYXTwegUN
67eNu55Albxqidls8bkasd5d1EDlg34Lc43ck6jHEPLoFUbp0iUjNTfJHIA6
XBHWlFZvC5RaifROFNm7iTluIiPdI0AUATwB+ourCmO/cpn4KGaTut+zryR2
bsDxR5njmty8nIvBZRIjbOb6Pw6Dds1ybPz+kC9oYLgN8AXZ23/8PB2lI0zS
gK356nO6lD7l7TfLySmjCAid4FIJLFpEAc/WSYll/JVPB4Xg7FVH/sLdTY+L
IcAPpTcmUbIE3bSVdjihoA2qmppwSHuLQgt9Y8pA1eH82cLe9OYl6SOjFSr2
ig7taOhU9ZXcSd2ABmUMMS8rgYXOO3HMFgUIuGHWTzHHNSmGOWcJuD+MCDx7
A3EGsxHLQZo3Kj7ks6ZVnzUtfS7BmkwwmoxZEfLheHnlijjMi9hoc8AXGeci
XmVBjjf75KShChSrUlJ9CWcRW0MfCMlBUStWV85YzRGoEXfXFWaMMyxXicAx
EXcBTFyoCSoyF9Q/3sJKoJiId50eSz/h3hKbG38T6K9+MFkpfCGduuQdlWvn
chfuNQopztlXqQtu/PlHmOM6u6JnfgI3LBAKshie0bIdM0mbzJyDvknA3GQ9
gmaxfP31s+WFC8ID704xi4sXyrNnhcXQpClCk0NFfsnwmWCpw9rw4R1hJf86
OZvfyyvv42pZGD0e3ay7nxzWkAsM4Y31nAR0PDr7jhUxtv1ITcJ4c3M3AHPN
/ugAMGGomrSr8NqwtzB6PUwjEWxsCKaFbD0KfEHhm3qB/NDE01/JDm4E/EeY
437L9qcoXJhEjoYkTkjNpcWmLWv3A8RFCO4iU7oG3Q1FFJyIhjNeNXXUkLWa
xFcmUK6o50FffJXpC6yvmFHTJuiDca3fKEbLuRvUU6VuQ9vCZHjJ6FI59fvK
xd1YliMZnZuHoelQsx/5EW2lkumbDb2T3yoCHuqvrfLu02NgImfo1s7knuZe
3JVyy3xwY/zQGSFeRC2Q4oDETzgkTJI4YQUPABmG9F5aUivFClKhehrQQloL
qS2kt5HkV8ujCzZc3RLwy2lXeJyokWUER8twnRHyOWxE1CQB0Sq8GUuV9iZ4
xCQ+miqi9fjm9ApRMatZ5tibQTukRCPl2N79l0jwFGMZUkRGxmTKC1L2MwwM
radL1RBunP1HmeN+22Al7w60h5i0vdK8nRUJPQXZaWwXeZrCRyhi3g2dXy9l
2axDx8ufOOSEd6byEJozK1wml80Z1EsAND9oRPNEkO+Vz6mAJjWOpkotbtXg
Tl4gziRnZCFDSnKI1uNAfgMl2XAqZHzjJrENEtzrMLOPRoH1P2KHTXuGgNVt
t9MpuQdlbjtuBtqYzD6l89p2wbFTEIUU2SKURoTUCGvcG+X8vPXwqwQyUepn
ofyF30WVFdDM8tE2vVSrno0uzNdF+i6/qyNXFwiLMox7FmCPs+mlzvGL5By/
VxNCzVUi6VorMbD45Daz36v+e1oscav12mNcRrIaHp07wMYV8GqJgCtyU80N
v0Ds8TCzj0a3Rv8oQRDzJ+0YdOXAAL/IWOkfZLbjpsRNkdkH6I0qGAWm7cm6
A1Gns52+KsWpEu2eMQ71heZmQzaQ0S6RktrCwo8Sd5Hlvu9a83+nLdcwYRG5
6iZvzXINWBJTXO5oJ2mq4UY4CNcENqW7AUYJ0cYQ+Bzqplrzb9cxMbRTetAw
q0TOUzS9YXqVSNdImelzy5DP04B3MD18e108HeIJCNn6zulCN8rHI4ANUQa1
03WMoggSEMECl6rPG+WWXUrdGBnjnoimF1H1hQtP8GdjC77VgwkOLUGLXZyj
IQOB3w4pAKhIx0ZcovK327IQc7KjRGMlP2EhdyZYiJa2dcXj8smTtsBnjN65
/jGTPYXMHoZn5HSn2CFid4HPRyj2CSlF1q2U5hm51IKdzGXI568BXuCwgVsQ
oe/ELXTV0ADRe0qTt2yjUhO+ICIQaVSiiPgXkf/Hyi+chLnqNs2OeXdv/Ajk
99t3ie2+Lxb7W5QBBDHoA/M1iUGvyGvBsgFbhOh5BzRDE0++6oZZiNCQoFXN
S5Em4d0xNqv7QMo5NxpnMjEPs6U584vh/XQeqKoqN6l4nGZ1i2A4lOawjTn9
GB8gMfZnAT0iU9m9oJ1TkDlFzmLyXAcGHnilfII464Z1eW6VCKLkowRAUxo9
mdW6wTdYdqS8dyQk2xAL1ivHjzsLIDKJcaOADRUhoZ6kIqIYGKkaSL9ZRyUU
vU3FUET99wASQWkLSGlBc4uSiEPVJInAUmJ1L9A4XYHb3lwrYtrqTi0nzqoT
MQowQ8YtG/ycMbKjsJqNuJqYQxC4tsidNaqI8tKEqPEOrdbDk7FXJevMA7HT
mGACsQMIZrcjGGojbyZ+MEMwQYa5cH9kUEBrMAom0mkpXI8x577EbPd7IS0T
TswVd1x1Fl3SFS/sjYNWtIcDeLoCIYhs46j+jEWITFmGpBeA9JfkE2+y4Bx4
fMJUDKAo9pYaz8gTe8pOjnJCkU9sCrRLnVtTDIN7bg144T5HJFSqc8+tqdsC
6BruSvSXu1M1lXebW7exhucU5oeY6z3GbPfXCP6mjCjpiPufNb1kDm7IwoMs
UNxKWNYCBsJr9NUlU+XNr4kayOJ2KlFzJlBGvnoW3niDClXYqZKMnugUKuKf
ZoJlXc/HOKRigkDY/BnYJ0g25dwdKDmTEW+hp33sUVAZOP2PXb3qfk5531BK
S84tAIL85UcQ1ySzD2MwD5jTqWh0HnL6p+5RyPFiA5acMjIDwNcl2dnwsZyR
/yiYHzrVvI0Jl0eY7X69MR+zBjLCdz5pe0nXlONaqq12kAklsloJt15XaJkX
N3eJQju0xpbISBTVCk6XKmsxaevLlOWzkYwgc5Fbim9dHQHi+OMXhglvIFf8
7+KKKzZBr8SlLlH/Qsgcr+MFCWItLJ4FgCm/i/fAaHI5B4ix8qPjlY1O7i27
AB0Ac3oQigtHYZToskTE31DcNoKuuaYnd7h8gNnfQ8x2v9aYv1liJwTzl0wv
PVX/3sbsD90ahWK0BmBcnQ7tO0stixPsTlduuF9s8pg5I2eYSLCzTB9cbbZh
aMQ+ixKOlZkaOqq+h2JnloWR7d+kl4Wu05y2bOudAOmMilYLckzFZaI4gy5Z
x5Oa60TsYNbblHHbOO9V5Ki3WmMD3GhukL6BOKEZP6cCofguJDyMEtFXcvf9
oJ2t+UNY4hFmf+hIitopFsZ1GtxvGVlNYfmUpaZ+rhqZY/YXjxvDsR9azzta
fvg3RIlkkqhZ6WVbIsYwzk0k+Lg7xeyDaw9sGAW6j0DbbO7QsC5S+Et+VlcK
dNbUlSTrl406vvWuKMMJci2iuSGIOyBOwK3OgqpKIcOSgXvqgCd+s1mdqWQx
/14+dK4zy8zpKciOhZgQCihvXD2DTPswABtdh3nfFgfJ3CSDmBoaN8msSLu2
zOozKTIkx6nmfqh0f8jUhEvhrSrGRINYV8WdRsZIdl0OIRmVtZIdL6/8iH+f
WY4jraymORK6yyJT6FbXkNhvu3WnOmMrp6e5YcBNJKeZseQR3qA6ZTnNuwGa
DDSSajJLaUZGj6XUh7CWW0JuCvQXv2UTMaORxx0MQzFppjWGsplOIXFXGrq7
pYuxHIENLdPy8IwmmDL6o0IduW1AEbEoYT8HQtL0PubQvShZ2BF9n2Vet4im
hYJbQmtd8ma0xfKp3xLlMa6Ue+1R0U/jIRYlVHaa7UZML4WbS3hV8bYHyPAX
l5RmZCLI/HrFhTNcj2KqkSKxqfN/4TnRt/0IdUhe/CAHX4XX+hrtJ2eGQf76
pupDLv2OmomM9mTUgqXFsF3O7dfMDD4OsngTufiGMeXsa0MA3i6e10OgXazq
gKuW5BepJ3Y9ChluBlEzQ1ZrD/i9llndSvYtlEzjJd2s1FmE609xtik/sOri
kq+STW63aUXqKg1xpYYLmAjuwsi7EiaZS7MG1J6q+nDPlR9THHEZCa5CVXUZ
W+5n1DWqOGhkNpW8SkkT8jk465ZMwtNBjZu+TTg5SxnyFiLTDFK8mlm/fYXl
2sUScU/EzpBfdACGQWfgaWZ/Nv6QWcAs1x+3gJnhdTknZzOnZDcH/KJleKEK
RB2W/dwXuJ3ZH0p+wFXMSlpAaLH8rdeVWnb8uL4z15Y6VJJ89kkbUBHcNbRC
+Cx3eulgtiNgGV0s+D+lmNb3JpjWyDKt9wAsV0xrfFYzLPMxN4EYXhUWSemv
unHSYwb6y41rmEgfZm7RB/IaGr7ZNiuKxpHnFJh7E/Nch3Jrh5hLQzwpHvDV
3Vl+0PIlFBCG+BKKnmqeXZzuz13JyCm9hs55kwVxSIqCECSUfa+5UlgoZPSi
UsPnUKL1NHPqiKVaBY/4SF1F1JWwHQEZqszfJdjiJxVve6+ZBLjCWpKhtJ+9
V3cKDjhZhSxVvShqaVql/DN/HQpihoixIOaKNCXnHHLtkMKIytm2Mbeb+SBY
GWbIjc3vkppm8ry4NTJy/XGL1N3LXOOjAN4o1v43LbN2OM31uYPQWMJprBGt
pysg55n9bQf9xUNoI+PiYpUL1a+nS3cRjqtad2zxfKlv0UDhHTPMuTsVJHKj
Ro06qaqItGQ7bsbDsAP01yUOV91PxE5Un9PkW7tl3HHV9+sGhDrENVbaA3Gz
es6LvwnCQ5fsGNdi3RMgpjzSLRhXXaVC7ttY/VO2xlPAYsH2DmRoPucdWKl9
h97lJQxG0+W53tJF3U0kMgaZAzayVmAOCv8SEEDT4ADAZQmF/w+AwpGd3Vq9
8m5SrVOp64JicbX/4S+L+A0a/JDiQ4ivoXZTzNVsBeN2SVJqxa9qqiC9OV0y
rQ9ogiFI8ppjWpfkVxpXDHxyR1RkzxmZJ7XWJxxv3OMrulQzHryWp62UzxR5
LlC1MHq9iPg0z8hsx5ECxS9doyTXR+o0nrpdBRUfyi37D+yIraIGwGmXvPTP
UvSF6Drj2NR3EeGQV1tZTBxMdbUrxND8KaL0Tjs0Uam4Rfy3MJfMjXNpy3rA
Lc2O9bxft6oVyTouVR3Ff45S/hMv3p2PEp1E/Kf0q/FTxct6kDMnxq1gTvGw
/2ytMW4eErfWWLO8zs6lkQzbSZVC6VIvEdkZUpcb5Jb9Jx7bUfhpissF1zKS
exk51zYiu1uSExF2gEIsEkVQjpY7ZHIRKXAo7z0Vdnxhzxe3kaCbuNEhyw6d
OXBuA1NMX/WYNvkh+1oXZcmaJHs62Ct7nQukRX4hMvz2BAecQL8Fitn7AA4r
LX/ycvUsyeeK+V3gNqrenuKSIT2OAgM4jaVH5YhycSjIXhavyJhWW7j8o86D
9i24U1IuKCSeXdqNL92r+0Ap+D2VhWx6y1Nu2f/OShxwZTQw2fOvjEZHq39h
2mRMNyiiQ3EVopbd9oi4s03zQ1Ew+lL5yG3iJ5FsmSwZn8mD2kFg4vMMnGsw
Cfrg+glmmBDhGr2QC7mL60c5wGxhBrr9hi+GF6xPFXX/lrsZWX5vdP+l+q33
HmukuKtJ+yhhi8Z9cUq2WfTl2zpXmq8jai4h/DYwXLzqdVrD4h7sAk626Dgk
0oV5aandDoyHEhwSVUZqUQSTe4ZGZ1e07H8XQWnHHQlKz/qyFWgAfiAp8dxF
w+p+H5AqchHGwy7GlG2Zu+uE9qiCQAYmjVOGtVltK7hIB3FEn/ukiuZlL+qu
8/6MW8GaSdnBN323S2+HUgbgxd/Owrpk9a05Ap5AEBMrbahBUgRWWtzkS4RN
io/w+M4VMwqp4xfvNfAaAntgzmtoXeIZu7bJokU8IskDg4M0qHwWKWTkCl2F
c2uU3VpHzsxaDyfWOs3swxxZM4f7HMh2MUHw7w0gokefyQjjK+WhWzFKP/q5
UiuiKoHLjXCnutcBDSLtpVkloyG9gUTY+UDqgjitWWpHDlqQHLo7yz3pTSSD
Vk4LxDV7KXbUUyy3Mh25K4iJFET+JmowrXNNiiHOOxvnhoO5Iox5uVBsr59z
2zn4wJG7L+bggg3SFNmaYQZKI1CqHpTVgtDJGtlQ0TJSIYhd5APSkZvxzG7R
N6akeU73382c028A2kDW920WClSTNJoEVVLlOxOGUChPXllN65yWwWbMZvao
nPGVmnNNNecFzUlr8StDcZh/qfzgIZF2IdIv1GkZBDSvYN+JlV+x5LGVGvds
4Z9BLqR+6lf2k+OnuayLC3NbjqyYdwTck1oj9WHolOaclHt6RdYNLa2HVa/J
2dKcsXMHOoOLKXbJmy+WGJ/FJZpQdkkqDTdXeg/lrqZMCqmKVLwjd7fIbZOi
lDMmo/vpu9TOTLPL4DCetd5HjZv/d4pISTtXWzFQ6US4y7nyiU/JciX6cH61
vE16f466drQEvn/zdGByAhrpiRPQjc71+CR5YKda3/3UbNA80ETuI4sl1SDd
/TTv12/Q/CMd17JGeKD4yJomnJqWPGt/N68DMmRteA1OoRetlqhMATIjoGWk
0sQoH+VejMW8/qu9Sz5fEg/1h0oNo8gDlLTYpfSmZYPg2A54HWSDNMRDJlFp
xmPYTpIDoptrgkicqbq6R4/kzt0zNjGAppqAfm3VMkLCsHabpTDv6Ym7f/xV
TDJX+yYrgwtMBHGM0CiDVKLrg42wBtzUTNAog+efe65+2NsQAz/3Vs1clAjn
wi+ePjgJFSTxS6q2VKwkwAquLcUtCcANiRww+0MBBYg/o+Mz2mXDCLkhoLn5
WUaYCd24XT7DFDyrFADFz3JD4LwJuaEe7A/IhAI+QviTPbhmTGjovi/ElxTO
Ds09EJfLkydFtJDinJPXS1HV4J3L4pg9RxBVTgdFy6DLkcbMpZmjIfIHfYdY
LNuzz1Byj89r1mk+ooKVOEsbOPXhBujoFjVcMxfSu+420wgzbF0ui1vriVvt
q0MEAWXnM8ztRSXb+7gaIwcOY5XMRX7Qq6L8EjJTOZ94M+56SOmHyCuOXEDo
ctkuF1PrU9lyubYmavOJGn3upC7d6HuOlV+96lhp5oqtEXMdXBc80kr7uRa2
V7d4n2xVJjVf1yzVaKVe2VFzzEb8dT7NyLjuU7X+4dFqYcuF+ohI96nzkgDP
F+Py/I8+VwpdWXzOXrhQNV5eWyvV1WKWcyFHCzpBpxzxqA5V7e4P2ZdhC7Di
52zIjlAFUW7aIDdcNVxjGNRPw1XpugyG9HXrRrI+JGn3m3aX0iEeOwsjp/1a
cgzLY/Y4Hr2Y858z6ZJ7CfcUWWwqiFK5VIYiQU/UaRD1GkSMJglfF4qpCV+3
4YiIW9b9vYzVDFKzzCTcIP8VMo4i6HArZTQMv3w8yQWnFE4eI4olPJsP9JLf
bMepajeeu3GjFBxQzPGFc+fKteXl8vXFxXKPnPpQpCmu6c9LHzxTTsi1DE+9
8op8a/kJVZRHMaxGKhfip6jOlzMhu3bN6pBlCkmveN8jVnWEuS0oTxLlbg6i
/Y29/ggEUfpmsjw3WdUu5vSfJeSQCgvZaUYH5U9UX6EGyXPooAtbLevs6c5y
e+LNqHCKFQ9VoOaT+0TokQhBIn5yU/1GcFfku0Zn9iFzNYZLoKLS3PxEVP6i
SzmNhlk8IbsExqMXjj4VsEvvDjSDOG+241T3IdilKHMt2KBglW/Mz5fF/YpX
vk545aXqM3Fefn2u0MroEy9Knsl1sRhUyZnmDjHbIV8LqtxcQWIzBUDiNI+u
x0AbMAOAnCpmmOtvAiw5dR1IbnN3Msf9ecI7UiEdO/TotVsc9O/Ng4MsXzzB
TLiuFylLxkSOKS9cLlUUujhG6+qE4nRtkq2FJ2gzgYLpzc4QxatnZmh5HbiH
CKmQKLPxP1Y8xxaPlpBXoud2y4eMbzniX51avVlePXasNHdmXF9YKAW9E5S7
5RyZGnVELWvBll46c0a6xR+TKxjfJBxpbesBybFEk7HU4gbHr/ySPSYXY/kc
PFE9RSmyY3RErSXIitlb1XlZaIDmHF1sVf29cuqUHEJ8irF8DtbucFModsrn
YK3YWq49mmg30E895TWBNdPml0G5tmerajcE/c3q/h494Pob63Z3HHHz2wXG
nQT9bdLtlo+4dhOm3R2uvwGzvwnQzvR34NE6/Eb/7MiR8sbcnP28PkdhQfrd
CfpV8BmdAwhbfE5jWC40wwR6Ar5lsK9erQl9XSG3+ZqOaGo7tWNz5Ixm2Ry4
k9vGfgaBhTKR0ZSYfr3cu6iNiCItR9xYdLR87TXo8mnM74JjMeZ3E6CPXaCP
X1L87j4r2aExw7G+hAomtmbh+nWJXZr1KdwzY8lPvOD7IN11TZPr4rr06tAL
g92Zl14qrxw/XopdLDVhiX+frwT6edmzfI6tCiY/m8rlX10rz73wguaDo8sn
T1q6Ex9ttawav0uCY3SphlNyXZ8kW5Uynm7Wq6qhvV5vEA43YYDAS1sD1EPQ
hKsk2MPT0y7uyqn21ee3fbEELTqcsLfdhvLE4WhFeEfFBWDiIrAb5dycKy41
Jy8HE55TcQBzUtNpHK4uaFuNYxLqRArbLzpDUFgKAtSu98H+g0QNCcEZnJTc
1QWOftHBO22Grx395WU8qsKLvHTVI2dakWVD3Wmyup7gNsL2LuhsRs1QmJyE
+iAIUqgW8gxoHdyZ1Atld5kSs3ZUXpSC6gX9v7DnfaUQi1rKmsgZObB83h+h
crHiZlTut/OrZ/oQ5qfwozBRrlHE+YPcrcQWscmtxMaPTAlHfSSyzsck1qEl
Pb3Jek6+kJxCgtIy56o8wOnTFcn/7EJJ475OJblJM6PJGBpNbDW7oR/ctiJ2
zvXkX6HjNX0cMJeEtfgewgPMH5tKShDHyWiblsUsORgSqXeQF0Sv6H8oHV12
yThCtA/fz4xBJj/6QaR+na4+V+59TyXZFLEJbUMQvJiaOFHIs8VdYA7Krj6a
KnziPiPVh/OWcNfI5w1L2fvlYAOPso3OQR1kn2BS+azGsN7qFpGQGK6PCNE0
umncTiZF02OohVZUgbiOpkNhB6h53UfXS6VDq8ofv/hfRxOEevMdeYlEqCTI
01pcjzyomP6QX+sEc25BUrlDmrFGGsrK91gKvxvgd6qiH6RFR7OCZqTBQpO5
EJx21ErNZt2jmXd/zGhMIbMRTnVBVEKWTisaE3q3IGYh3OEFAdvxbBZff906
4cX71qgwVE/BxqxybqX45D+tnjfI519J2lfn4WKLOgoIf5btbkbZKKznSgw4
o4ZdXnvR2UEm5HOwXDzh2g3UUxqDDBTGYN+Q/RKVztX++KP/4NNu3Bk9rrYS
yxE369GfcHyvGOl2jxbhu8Xhcvkr+t1Z8O40WNuUfI6WX3zC46/Lhz8mbEK8
Pga6j48dDvuYVL996O/9PYke5iNxdY9++ysfC/onGjYui/U7ITMlLMDWOOIG
Js0B1eJpN5qNhs4wU3igWB2BkXWAqLg6wbjmhVNJ89PXyj2bxR1XLkC0ehVF
FTWOUno+HVllDRBBAOfQk1bVHJANxLJQXlznft08rDk/LFZWyFF3tdxruajh
uznb6A7beZ2LBrePCKYlzL3K/DESEaHHr1xBCk9rX8mM3poVhWtCfxEOoynF
uoU6dKlSjAVZCLZu7vLNlcbkJqggJxEyviAOlsoT4l4rmjMObQL91WXRSuFH
/nx5xW+X8ziZd6nil0rHSqUdPM4spnkQwB05574ScrNDjqBt8fCMPcEFtDjV
0Nos5p6ucTOuGQfYSSzDWCV2knqGtgl+/8VXyp2yeK8+BqoIzafOGX9Sszj2
MbgV65SXfknin5w5tZ7NM/Lis+TH3dHlccTvB1y3YabPUD+pIaBaLbrc0SmL
5jDELTLIdD2JSHfBbSTfmXD8zvO61wMTEfl9dilLfou/9VQpqiDdlHNSeqL4
u1AdT33fZ8ri7XpmuXTkbUxYNL2LhWuzzlVV4rrrUMhOGx98kFnOvaY2nXCP
krQOgArGkewGJJhlSNfnCYWb4/TBkOMRgvy/UpwsOOTy3T72ogNKieUqt3ik
fl2ASSQ9iqCgG+Vw2oaeHzt2vnzuORGW7pUSC7ja5z4bfgfQLpeNHa13VC0D
HWYTmdoLds01T5INOBp6Zg1PI0N2m1S1P17ADmRV4t+BamZIjV4KMAP61eQn
lCxxQiwdWxpdLZSNaopKb3OhHCouUxzinNf99e9I9Bd6/zesFBI3WTBeG55v
Y4hcsTwGkIlfHpbmYh2vf9gPoEanHATpL9ag8fN2RdApixifI8ck4yMqnGV8
jUqdjT02oz6SOe40PyuFRljvTXlKESWuGVx13F9WDO6ZtxIXuAsRRNY9Ly5d
zxZVO3IWv3TmNSphiZgoukFmDNo9CObcUr/zTpVc/S6X2MAtCaitA4I5Cn2O
Mk3xb884KI4jNtg6PK4J37rwj8voRq23CSPbheqzQOmBzvMR5jzj7gu/PyNA
c4qNoYTG17CASpUoQtQW/8u4ZVBBuT6TbNDdW7ljZSrlKskuwf1dEWG0HywH
qbQrJElUfK25q2x6zgoWxyuRAzx9zaAtfJGx5dnzJreOLriFGZ1ZE1cLHiuv
Xj1XPlKsiRYzhpkWxflSRVy6yuZEu1OfVRfpQNweKI3GMt9M7rXTLvtJyzlq
2jWz+YUecKFzLBUXL3paZrF+aqbmmCJSQvA4xefkc+hHTKyWhrgoEU45his8
mfJFzSw9bXIMpvgwc4pczXKLBaprh/QnwxDWpbR51cZc3bFBld+RuRIlEcX4
O112l7tinR27vuyUZjyqa8by208T1mL+oMABoEcSYnNVgNJeYudTaHsdg880
LGNk3ULoOVQEIzSh54pHjhyP3PRujQsXHT+UvF9NewCGcMpoOmna0ESXXBsb
eN6+Hnnaddy3NRBpi9r7IVzK0itr+hQYvwWMpfsw2qJwoFgr33ggrXzHYvN8
iDnPuBPH789oaTmNyFBxSiPiGfyjB8g7Lam0N0KeAtYgdA2il1Gux6OGW9O3
OayeOOH6QNnWqXSrlJVwf2AlxMq0u9oplA/ci5NO1Y6wYitRmB4iqEXLNC3H
INT57wHTROFy/dzftRL2l9Gg0JVl2iQp/IjHJQN9309cLacTSiZd8qoDQ+Bo
8RmnBQNhnMYY0yVx5whYEieqDl3QAKPqunuLIdMT7hJxPCaMcyAYqYgykbFs
cQyGBbyFElrTIoeCoYoQdxN3gk6uDzGH4coFVJGmS4Ubw1DW0e1wp/45Yy3l
sll2ESR8XA8iMWkCd/iKmDRixMPErB9nzdrffyOUuIo5h/GKMc/a9oX9E4ng
OGR5LzL/3TQLyaQgoLu6EO9FF0NbZteimji6DW1U571UeR2ulVsPiDhJ7ef+
GmK1dvRM7rXx3nXJGaLJkeFY0awElCCGsxK6hzfCImBCvxQ6qWKK6ilYrwgj
k6x2pVZ/zGMbUsUVoTXSmKnCbWSmovUioUMkmjY6s3cxP1hMbl0pB3MgZJw0
7ITrG4nw0js1Gna/8ppTpbPv5PCRB9bWxZ4yairiqvaK6i63PZFxz9rWrYJM
nBZcI335RPdaI205eStO5qJd5Il2KTROZZxKcdiRuDLNREnOSwK1pcQ6JHft
LpLL/o8Ue2SnXpoQsPZpHT5+a3YggpsFMyNcUSqglw7qQFpbk0e9K5zpgmOK
ZEfRTnNCwRWFzirrn6E6YWiqjzCnyq08g5ROVDjHYZwjI5NXRttVpI+oOskE
A48HtvQt6N8aG1ADa2Sj+u0jJiTR/RZGiaXtLuLrMZJm2ZqoSeT/MTXyHJzO
2qWzY1Kcjim7QPUQUeYHymtFOWBICUTKovMZrtTaxZRFkXwuyquLdFgRN7nL
sJdULpt/lJ+hE0kksj2jGFi6VgYjw5QybXEctjqaPr6uVc8XCpWDebL6TEi2
NDyrvxKBgaKCwmbFiET+iPVRcwuhJRkRqJGTK0CDTrVoXCOnUwVoxFiIOJqp
YtiMZrhQ6lTN08PwqTpye05TLoSO0p47pEUqIvCmoKn2oammtCxGqIfTsuS/
UW1Hl8Sejjvscmm1PQgHHpmKF33tpsnmE7E9mheJPBSafm8PmJmjubMbtszZ
q37fbNgWKZdULkGmfVrxMVadMeQrEKY1a8LbrbiQyEMXWpJUh1C0bupgmBv3
XruzPC6UGxedFmi6mRG/SJUyY+TuZeDal97K4Ejc+7waXH+IVAkEKrPc0Icy
9NhGImuy4Q0RhkU3zSyhXX/SzpoXKlHTflw6SNoGb7WVnqpQK2APRRi0iBZU
QYSjCZ3+caOcG4vAaXGdlrhqy/I24mDpJYMtWA24xrBqg9LYAtZiSoflzOc6
aE0oMqK6hWQq2xVrEf8WblLpWkUnHtQfsjndEvldCeMJUnDQNVZmLjzjCWYt
na/4ilxFjfhKs3puo3qOIVFVWngOfAmxrweQ2DiTTAxCTY0xFzzmIt+c/T3N
LHaAdsjZaDL1KpYgLuE7W6r0izekOiM5y3itVM5Ocbxyt6oM7rfJu/zEMRTI
jNySbv/T11T9mGIoyhY0XasgDopDVq++xTKfDzCFnC5ZK5JZBaMRKQ43q2mo
A9ZQHM9EWJvwNAqPotmgnBDihqodsqDYmNwrw+oG5LsUC0K3kMbJFxk0sDBv
WoU2YEGL6XNil1tbkSZpDGZ0rOr3OosQ3aFl7E+wHi4obKXpjBffhbjJf6Pb
PFBsmU29ygTCWv0o43xzVp8gkazau6fEMcmk7+sTlDBMi3Iop8t3SGtOMmch
kwyGQo3j6bE4GUybfO4GcFcnV7H74PJqXXfOXVFsk2EzFgC9VceufkEao8/L
FvI5PH/845I9idoPglVxvYGPMIc+rKGx3slTq/4UoLU2kwoRt9byjRlN7wyo
s4l9C2ktrks0cOp0Jten52xTHL6c5ht3JXgPFw4mFzXn1na5BvLfewDvsQoB
rLiWzmKi5cF8qvZKqembO94lmMlrkt8pBiNKqV0uT75DHKKWS36SFb0gKsV0
ftRnGDAxQ1mipWXMmL/wnb5/OYVKZHt/KoHmzXwrzb3LqJAG0gQW0tzFasfg
PECVEYO1TV1GkRAoQ2i56NcDCT3m1yybyKQtyq7ekcJzorbbjPwgXGdYs/89
rb82JXmFg2StFOqa/HqtVMGNJ8sPCF8vDD632J3JbNHYraCxxRN5EoPR7bwU
KkosOmfJGSbvSbp4yTb9VGKbmpn3MV9GBvZm/lZ0HM2r/kbUozQJmrvNog6m
K4MUZ88V09nO3EZTEhvxqd+wfaBSB/L9vVHW7yt06BojJEq4N59Yh0EyruPp
QhVDGAqxIsSLKnJgJc/1Ul36fLZcuSDS2uzFzsBROcOc2RN1enS0ptCHlh53
V3k5328t5OInAN6kAtFyRyxDj+ti3FbzQSSJToXmLEJZAzJg3QXaIdXS4nzk
BLxS+w65+bhLj8hMc2rMJfqiEGa0q5nqCa/61GgVO26luMyhEoUcoP42g3ae
l2uOjiFLjpwuZ4tLpShUT6Ti8rK4m0OUkBMHze2GGkGcKApeQDP7IKVGXx8w
21Epz0rlGzuVL0aMK2DbkD3SEGPObPzTCWJsZg6OEiOykncJgj8A2iHH33Yw
LjJ5IdnKtVhHLeErTkLk6pMgPQaNZaObM3rBN3ySvAMg6kbciopIUvnLRkIp
FWbl8+Xe44LmRFEME4UozmLCx2VK/4iaZlp1woSIAiLRfE7UCTG0zNjQg7H9
ytJhXUv9i0x2vZ3ZLiUVmxlFo7yaW+fgIJgyIjDOKS8Wt4OU0aa3jd3HBC33
+msqvc13nzRCkOFjuDdCeOyy8mmfzQ5mfyjyd4chi6Cu/G+I0ls1Ofh6ubgo
bLCiaI3QSqfNVoAgYBvlmjEjK1untoHUan4724e1W5N5OtOHobncCQZx/qYn
wz5uD+UelRbBfBtH7JJ1VXNBWiw3IHkEhkGC5hATzFNg3JzANt/9rJ1LMyP7
PT4t3g6ERPLqlowTA112yw1dRf7dgQWUo9lShuEXJ8vPXzYhZVsUfYrSeEZP
FSFlfeTcf8CnT6qnGqW00lPN5Rr04BjKxJz9LUmfTBOmuUUDCQbuGegwmEez
Y2I2kJtnsPHl0GJi+mG53eZy2sm1drbomjE/SVtEATvKbBcPsfQlik2YBtUq
FT0NhfASQkzEXwqHopJvI3Ejkqm+drK8/MX58mFjvBnXilmWhVfTzaduFSLp
clI0HxKwcqn/BfmjLFiuDsX6CLSsbaAvAYCqpaITzgNg+l08V+ZE2dUcY9rd
A9aB5DQ6EPd0JbXsRhFlaxN6zTLKlXlJuiTtLDQzTjsbWxTVFkfCEVcR3uXz
5V94+1qp7oLWyuekiEG6UppCCy+uiZr+uu9VUYwx4Bffp6jQhReuz9EsTw5N
w2fb393n92c2kFe/rrvhxLQ7yBwXkU2DuJmhTxqtrNk10uAezd7GbMc1UzoT
TtphHK/8qU2XKiBGZDwplXB0vdyz/bKlmkKmZsN0AUvZJ9ySQr9FWby3TlXG
8pizKKIIFGTO+hiTiSPzYdMgW6TM5fqzbDFzeEMui7bWEkpVtB2qwoaoaqcj
lbam5hilZKxrru5rP9ZDbiW1QbS/4XJ5+GNG+RMWDU0pr5fTu8VX4j695XLt
xSmPqElaM0oT+t62soZbxuDjTB6dqiwSD5XGdfZzczdcMHecQnX7uzjC7wbt
zL0xGbmxupIsUpkVWWctDbWxEtdoiOsUM/c35KTNNmY7Z+8BDmOU4xH0N0X7
E1VXlrWIEaLmupM+wnb4CpE+c06qjEGaSDQJbTlGXrmDDzc33lxN2KXo+gpO
UUJyBU317cx2KF+uiw8byZWeDi+ogDUyNiLxaaRVA4OwkqR+tnr1u01MyN0X
KXvhxo08ZIGSPh3NMduh+89xCNfqTPC6KV88ErdCilxTcYAShyWZuGFVQXmA
mjtffvw50UZ4sqGcRMttRoFkv78QRS9W5WoURYgoAA2dpChQIqgvR3RTP1kq
v52iRs7u9ykrnNg22m2YZFwiJ/f+ZPnvH07hOuH2SZpAx6JkLBWpySC+82oy
UNqR0mXC0IkMf/yAsPQJi5+8F13TibECCuO6sqR//VlYCv2xtlLpQoaFm+/t
5Re70ywcIXAXEcMt82oNnB0MB5TnI0URze/nLF7wDKs7MJYPjJykZjSjzHnx
ubKb4a0hKFBcg9OZOJWWapdzX7uoXp+uX1siBISyxikiESEYxVZFJGulKgol
vMTLZfGEDMfQQgJd2YvueZ4qgIhXm2AFc6PD1EWAP+iIPMvs7+3MdraWV0an
MfbkLvZp7r2PVDD8KmDnU3pDjIAQm6COL37ivbUM+L6eCZ8Y3qyjDIq2U1UZ
QRr6RZKFSn5T+uGk6UOIBhWE5I4zBuuFr8gEIQnKEDf4FO9shvXW+Y/S8gid
Dyz6c2P7fp3Jtrcy++OmxZvNytkBuPcG7gT9ITJBfs5m6G+sXdRWLHdqwkgM
Khq0XtTFCMYNtUu3czHm6ZIT9uY64Akdg7H0IWJO8XQZl/5KufNBeQX9nKIA
EWIgKmgJA5oIw5NemIebUcDI7h6Fe0GwX36Pqv1MWKLgRp+7VIE0b97G7O9R
Zjtjecj5QDOJlPFUJxzLllOdftUgtl/RbQJ8XX1vESjUhhxyAe1J8q6RpRN7
VVqGmyM6QVIERdmgdjZigBVlEzEqI/dLsI6xaSdoQqQqCxoROtOcExwksuCy
vLxSeRK0OXNY1I5tur5L3Ya4GYGduyWN8qheYrL1ncz+3sFs9wN6FU2je5KG
tsAiMa4DVo1vbLhTniwGAIWw1vtQQ39LwxnN3p4UMieKeWY7GxiaCZixcfpk
fhqsoq8Rc/oD083qiqgdclLrUFfKuXsF+itKGAhhIqxPsvF9lAJI0NHKKnGf
WYoobN6Fx46UNcPht5wNN8j+GBMpfyaCeH2FhHKtxF8ge1W38bRAXsDXmyAv
4bX2bpBMFAi4koiNbEFJmBkY+V9Kn8RNw4pFRKTJJtBXbB6TTVepBNbai8+G
q90dB5JRgmkbHxX/A7C1cRdfP5H+kZQbrmfvgsXUJbpoCYS+UKx5QNJ/0ief
SsYhLZbPvs2cAYX/ShYFGCtRPleDrIS1d+OUj0MVnAwO1cBpcSgvQp4A+x8P
nljXtC1unMSnyXbkrUBi82rBbS1wLQbI5hE+P9RUFmcCw1Ht42Yqpt8uisSR
0G59tFsulcnOpP2/5n7z13WQIrS/OWaDXI6b94NEgLncew61H2fypFRGIoq1
aZEjyy1F6uzPadSeRrIjIqRDNpnV5psbIj4M2qUPWMxycUwDA5pT/PDVKOZa
YapVJZGpE91kF+aPAIwJkTWnphlkXa/aEtzrkj/DxFR3+4lGs6UlzHzbmsq4
BmKEoV2yUu2VPkDYN8bQIDpzWPguk1UZh6x558EaTIvClX6kpvQtmilFSsJI
bu60SeRrQDvPvT3CYOp6Xez9BSvWONaNOQJqnyxHNTzs6rHguu8+YtpxPRaZ
ygXU/B+MG4iq/LhRG2+xQkJf3VheeNViTUt+qPDnpDHZltEie2iTgggXoXUR
alispL5D49QNeG2ug/ppDdz1rken2/1KnbYjFguj4ns6km4/MJy3lfv5WbIn
Zk1pt3K6vo1jhunAWlT4WfUHSs1XKwvD+chd65bJPu8MU2JOGl8pDn5fnWFI
IJY1tEKREOhwwr3Q8aeZ+DBg9se9yuqvAq4ZN0bEtG2BZS1DeZLoBUN50hXK
4jGnAG1sSE8tUqFctVE9BCMrzhcG+0ikmjED2Ik43NZo9S4IOmpO91HOiC6H
cubQkNt67l3MJtJ7o/MffgWgXM520THWsm8e1ksMJWFVqwazEI4aljXypmCW
EkhOh15Ics5qWUCpdIlwzJqJMYKCOenGLTL9M5ZYQxTs+woNitK/EuFjOWtD
La7+3VFe46t2Bhx9qXbxcMUaH1vRF7DoYdIRiwMghAfRGY28GRkhXDuRUBii
Ewkt0WMwbwTa1Qzd3Lhcbo1h6zDMFPg1t1v3fe8UQlfKMb8AwIlsDbW8+HcC
NEnGSvV0FEaxUr52tuqj9tLnate0RQIHIweXzHS0ydwm8xCJgYCoNDtGsGAj
jmjsI7kS9kdAf11SmEykYs42UONsS0yUQKjTxc6Hilo6q7ErKjprfmkUepcf
X99Lj0rJhsVeGKVkGyluxtqbS3BFONIlMefXCdBTp+7a1SEWRzJSrXG0QcbD
4a4iaR+UNs0c6746PoQZrSE+lOSkXaueKH/mnh0NPuQu9UL40CWt5B/5++xq
Q6eVZ5c52k8Q1Dtbwt62Q7DnmoMQv0bXOprKIrlQ2H/cAKaEb3G9gz1F4Ly7
DftL1CiUP3MNyedSICfsj5sX/5sEz1JHosUGW0PQ/UOgXVL0dYtX0VuDtJj6
oq6RmFZcx+6XmVvybSYVmHjKXATfF2279Lkgpo1kJM2TYEuQ1nKQBWp0iLF5
1wTUhWM27maVF5l85ltMHv8wgDAKM/sSwA/GUYGr732IuRMWTXk8XlkvpovA
rkjCgcwZ3BWvegHAGMlRA+M51K7q6bd1uz9qxPZy1Y+4py/ERxC/UeiI1RmN
sS5B8C/rTnMq5zeZ7f7QgqaVAtTSbvJDKdAE9Ix9r1HQ5E5s32S2awwaXz+p
gea3GmHDIOvdU4QNMyamNVugk2t+y4uR2jnbyTlmfw6crXSPGjj/OpNfcS9d
iN8d5tvNdtDt0d8dWJetaGFj+Ayzvz8CsoSra9wd2YeMfEG3aiOmOV0k9otM
Y1u9PyubOuxDX+f4n2P298e6XQNFpFZ99m8wwYrAj7bJgj/wf/jg3wr60ybi
uw3PBmG7+yzIuSKee1T+OWZ//6NdZl4hqZ0fXmaykl0Ahog18WoTGIvg0JMI
ZZGOr1SL2W/BzdVauadjxGlQf/K51Yfj18G6m6epXwPtHOseQAgFmh2BEPfk
xD3MnmP2J59zDSBEMAPZ451R1QktayQlmDtqDCHZ1+bU8gmCfJS5/Hlmu2tM
pn53A0gSXItXtvfbeTGi1K8v9ZgIrHK86ykmMd3GbPfH7WD1DSbf4lYe18j1
uA8UYyPNyVAElNR1NLl2f9QRKBnBaQMMMna6eyBQZgFQkIJngNJX/dk/QoSv
gXHEB8Q/BIDoYhU7BAFhTYqZQ4dhLzlNl1ve+g8tIEIp+oAPiP8coH/isrTa
An8mNaEWhezdxEPWXZv4v2JO/L7mE28B8UftbNKM/0v8BVIZkUJRjHpmgX3R
FgqfRtz6S1iW7LbDWLqE6QUu14oTL/XHAESInd0LQfQJsKQuPBmBCLX7mpl1
puCJu4q+UaSiBUpG8KnqI4lY5snCtwcZXqKMHLt9YJ5l4gdX6htg5vDy78sn
s3bGrF/ylRdnXNQCjanoTSlhGr7xrIexnWSNWG7zQWuvdulJ+UQVOxBP+/uG
V0UrK0xGYNg1FyEJYkLXGsTxHKeRHMULkatAXoPvP2cKp/9MPjcVaZOfhREv
D6ghNuXzD6f9iCBceFed6pkgICiRBkGXjL2GXAslFlcwGGtu4EBA7CDu35HV
5+omJVffqSLG680EmVu9m4iNhp9y+O4KMfe6+pBFdiup8Idg9QlNp07uSza5
0m08qePOWHoO7b9EJthERtr74AC1TmhwhvV8u4LTkhJPM3bldrx88zo3cew6
rPTdBKyEoZqCOg1E4zR4RelOU/5OdEqKl4/tlNb8vTcZo1SE7WyHWijUICW7
qEfB/FFK4bRfuCeizDRgyTkozGgoULi35C2/2ZNYm0Kr09MbwzH8zJa0rM4B
ZLMBCJHbEV2DB5C28g2VkFArMvE7Qd6YgUAt4SIBgcfxynII71bWRnZNg9lX
05w0sqlV6mDbVRFWVifjBjJpuvaq+DPSz6Vavr9oYwKREkdAuiBuxs2eBgsP
+Fcn6WFZGjgPB4cEtm2AwoCb53E7hkHuDOoi+NIiYl98htyo/3l/hv8C7BIy
OXwRzBCx7/3+DLk54f8H5Yl9haP/PlgbshS8BNaGOPFd/tq4BRj+9/raWkUW
pa5icEv+lxbe6RP87/lL4VY7+d9aLsWPBOItRT6+Gpln5oz3p23QKVAGGszz
55k8suZC59bp+tM4jXPjVJCQUPxhWBcStbU9C95kxLJyLyv90ziHzcR+bG69
pHMAkIzg0Ybb1STYcwbgWryKrETBkb+mT3fjnbXda0hpKvgwUwHUR8hBcg19
RF825GpmDTWNed3XkAyTbCVk8l5dU/M2Xo4QLLRGRJ/pxl1rC22lKfAXGq+F
l18o4hYtwwOpxsZdQsgaSM2z/OwR+24WVBeqmYG2XvfOuWpXyQlyHRNOhDWO
UkM6sl1uNTPr8wBlyxIz53qr5PNoDgmCw+ztAX0WdsY1/YPrhJTPBzgz8fiW
mQlyj9VmwvUYf9MCtFHoSThZbMy8PaCXAqhtXP99b5P1lcN0AG5+hmRje5hh
6vDYdoYEhn+GmUa3QBKaGGDwcpI/5xyS/hngFTU65oYAfVBNuGXwAAJeNdHa
XLhxWSfgXLjc7FuYR8TmktEdj6u5tLQvcWXHtxOsooaB3OjI4z4GNjQKEeUp
zxOaxG+SbT6ep+uEUSiq9SCeMEumZFoiAdosMKfhVvRrOPL0phx/mQFwGoJ2
LYNxGhJTvwn88vFrsmEtUoPceOhU31lvw1tGxzTkZP1mzZMFB54MG7GC3Ndl
14iVhsKk38x1+eDasGYtQw2HNj7pXiNcGioG/WSOh4yAV+MJX2CQhkvzsJea
zUGlH3VL5OZxforYm9AsC0V+bsEhMLpFutAFt0unrkvh1mJD7fhUAIAa4akt
mEwFZxQNojMoAB5PLqqVCLCpH2SWY4sDvACJ2CJYHtN2i/DZulrEOMQn9W+1
IyDeIbUzzaI+0otqxbRTDGYyAfqWERtoBV1MYZZdRGMK+gqtQDNvYQYziYYx
PWBdIldz6/j5Bixvi5kpYsLeTHvR3HJTt+W3SPc9asq54f+afclBzuIp2b9m
BxU6KreqNxJFX4132+Wcmei2y+Ew0W0swFh0aUqOeqDVoG84+2T8blBct4fO
SbHoPjqvAUgDwQIIUGBaZ29U0S5Eg7qp2ZccdTO0wDqkObZ0FaPppAQZqljb
RZFNWEYNScsePI3AdSu6egsY/jMtKSEBnbhWwaWEHjqPU0Ki80UKSP0HaQlx
Nb05xSSmY63HZD4oLg4R3bmWFJN1q8WMTU5ip6bTlGIYXr5aaHlwxYj6GpGe
YUw5urm3GRMm5dMZFo3exMcsXY3+E00+7DYJtML4wSx9zbkb8LNM6svKCS5O
2KNxlxupQ8GSI9esYMmTGLZqME9SMQGUGbMhoxqBLtxNruHZMj417nYmeAWX
se/ITRDG0XDJPwHB7+th4Fby1A2ctek4J4IxcCYCIU43YhuJCaYyU6j2OIIQ
pFlIGI+aV6P11sdDzS0JmlRpDG2OclzQjAH2j0C7GglyKyPL548xucgsgoSe
g7ktpuGZumGNhKZQgz6z+lG8eX1xH2oZxmnxB1Dp2EiEVlkhDesvuNAqzr1u
M4nNnsZgy4VpyOczTHa+NcFVQ05U8DOEGpZkuLs+38i9YTNwvkoJbQKvOnE+
i9eKWWYTg2YP+czx+61mwKwrKHVBnGeDkQobdtXdMN0qyz0qImsy3F1t7xAj
mj/Ukh39CJM1TiOYUHtrBF4NPGh/kIJlWBwhXzEAny+tTsPJymopGn+0KVRT
pphubrkkVEMMjZecSFpfGylSP8aEziZMup0A05qRxcudJK3d3OL7RMhxRe0c
XCs5QLQlydZCr4uj4VwdvsmLNn1pXbUdQGA05ufdalPJR8Y0Gb3RMRad0UVY
t9KT6dTlRO5irjIuycztqMisjE5qrfK2kZZvVcRAyw92Yld0lc1lzHawJuui
Zevtbh7z8RXaswM5nwz4KzRkl+P3toZpcNgbecAVn1gytxt1t88vwlMqiUoB
BI0W8izoKx4OlY+fzCRlu4FVOpfmCD4gbb9Ezu4Ec+e6y9wb6jbT4n4wKHoR
Acw91uIrcH5wdzLdDToL2UENSu/L7Xjev4GuuG9A366jR/LURDEm7kNrTYms
uaAggDsT2NOUiiKToJsoGyL2/3kmtrs31AUqUGKeZ2JxMGHUGZoZwmL3xrF4
Z3HQxjjbUryzFM54ecH2jeDuDCYx0PAx+8ay6sx98Y/xdgc0i1iGfGz57u/f
/T3/e/E9/z+DHifN\
\>"]]
}, Open  ]],

Cell[CellGroupData[{

Cell[BoxData[
 RowBox[{"Fig2C", "=", 
  RowBox[{"Show", "[", 
   RowBox[{
    RowBox[{"Plot", "[", 
     RowBox[{
      RowBox[{"{", 
       RowBox[{
        RowBox[{"(", 
         RowBox[{"Sum", "[", 
          RowBox[{
           RowBox[{
            RowBox[{"spl", "[", "i", "]"}], "[", "t", "]"}], ",", 
           RowBox[{"{", 
            RowBox[{"i", ",", "1", ",", "5"}], "}"}]}], "]"}], ")"}], "/.", 
        "SolD"}], "}"}], ",", " ", 
      RowBox[{"{", 
       RowBox[{"t", ",", "0", ",", "20"}], "}"}], ",", " ", 
      RowBox[{"PlotRange", "\[Rule]", " ", 
       RowBox[{"{", 
        RowBox[{"0", ",", "All"}], "}"}]}], ",", " ", 
      RowBox[{"PlotStyle", "\[Rule]", 
       RowBox[{"{", 
        RowBox[{
         RowBox[{"{", 
          RowBox[{"Blue", ",", 
           RowBox[{"Thickness", "[", "0.0075", "]"}]}], "}"}], ",", 
         RowBox[{"{", 
          RowBox[{"Dashed", ",", "Red", ",", 
           RowBox[{"Thickness", "[", "0.01", "]"}]}], "}"}]}], "}"}]}], ",", 
      RowBox[{"Frame", "\[Rule]", " ", 
       RowBox[{"{", 
        RowBox[{"True", ",", " ", "True", ",", "False", ",", " ", "False"}], 
        "}"}]}], ",", 
      RowBox[{"FrameStyle", "\[Rule]", 
       RowBox[{"Thickness", "[", "0.0055", "]"}]}], ",", " ", 
      RowBox[{"BaseStyle", "\[Rule]", 
       RowBox[{"{", 
        RowBox[{
         RowBox[{"FontFamily", "\[Rule]", "\"\<Helvetica\>\""}], ",", 
         RowBox[{"FontSize", "\[Rule]", "20"}], ",", 
         RowBox[{"FontWeight", "\[Rule]", "\"\<Bold\>\""}]}], "}"}]}], " ", 
      ",", 
      RowBox[{"FrameTicks", "->", 
       RowBox[{"{", 
        RowBox[{
         RowBox[{"{", 
          RowBox[{"0", ",", "5", " ", ",", "10", ",", "15", ",", "20"}], 
          "}"}], ",", " ", 
         RowBox[{"{", 
          RowBox[{"0", ",", "1", ",", "2", ",", "3", ",", "4"}], "}"}]}], 
        "}"}]}], ",", 
      RowBox[{"FrameLabel", "\[Rule]", 
       RowBox[{"{", 
        RowBox[{"\"\<t,min\>\"", ",", "\"\<# pre-mRNAs per gene copy\>\""}], 
        "}"}]}]}], "]"}], ",", "Din1", ",", "Din2"}], "]"}]}]], "Input",
 CellChangeTimes->{{3.589025065921748*^9, 3.5890250880280123`*^9}, {
   3.5892188063758125`*^9, 3.5892188345174217`*^9}, 3.5892274996370387`*^9, {
   3.5892279207431245`*^9, 3.5892279316747494`*^9}}],

Cell[BoxData[
 GraphicsBox[{{{}, {}, 
    {RGBColor[0, 0, 1], Thickness[0.0075], LineBox[CompressedData["
1:eJwd1mk4FFwbB/DRzLQgkoeEhpAthCFR3CdLRSXJFiIqWihLJKGSoiKSJCXb
09iVHpSSLGXf10TZxtLYjSFb3jPvh3Od6/ftrPf/3u54xfTcGgKB0IcHe44L
cFyrcvaFjj+o2300JCMXbS/XebE0eFgk93+3LJ2PmhIrgMbdbTZse1dQlCdz
PkKDVJs128JPWmvG9QqBMzrwJNtFdg+cx9o+Q2RwjSXbjvKIOOr8BYzpUeZs
r1nybZj1K4aLzBJTtlt7zbfNGpQAz7L6MbZp5cqXmDylUHuw1Yhtn0yugpmO
Usg96GvAtlHk0NqZhDJYfs/SYVvUp8Rs+sJXiPnFp8H2xKmXSVOq3yCAI1aR
7WK9a1OTS9+g1eOkBNuRcqY6k1/LQeiUgADbZ3kVQyfCKsB2NYDM9m7Wuh/j
FpWQxKvPLMBe19UvMy5WBUN6m3+x/b34s9fYSBXAiWff2E6nxZSN5lSDJ5dP
Gtt+oZ58o741EG66/z7bxh7G9gy9WqhFfmfZFreSy/rNXQdOEzlabM9ok5ZG
2upg2f0SF9tfJXsOjbyqh1V7mfYP2NEbPkYPOzdA9adDsWznXjPy8BRqBCMV
JUu2XzI0tjL9GsHDZTc323dP7Sj26GuEfP7iD++xLzdudp4xaILy69ts2bbU
I/B4pDeBcOJtVj42yh/PneZphtAPwkFsy8l12bh7NsPMhOA6tje/rFwz3dEM
wlte++dhL/Hkp7ntawGxbwtDudj028kmUwktcHoLny7bdbMR81fIreDk0Br2
H3a+c8CryQutkDunUPUOO/7HJYMr9a1QL09i5mCHHD05NqHaBlrH9TjZtqaq
aU0stYFu+qvlbGw92vY+19PtYPnUsy0LW2Erb8j413aQI/2OzsQWCF1WcpXr
gEqOR5CB/ffv77axsA7QeT5dl4Y97N7h5zLTATFtSSgVu5H+VXLM4jv0lihH
07ATq+PdR8U64YcZhZ6EPRuTJ98T2glzlLGMBOwDzjUDzQudsGoxa/gK+7l6
38typx/AEzPy6QX2GHHe/GPLD9D3912NwYZmbt5s1AWfE202R7PfW4JEZWJW
FzxP0J6JxN6jbax1P7gbtszk84ZiP+Q6y/Sb7YZsT61DIdi/Oq9nujn8BL/0
aL0g7CDv1xSrvb9g0bfk2g3sDv1PHYdTf4HxblKGN7Y8f1MECPSACGNdtDt7
f2+W18hM9sDVgq5gJ/b9wQa7jUq9ENdxOuQ09l7pKK3gs73gJmCuZo39aDaN
6dvUC5x2ibePYH/oUmucXdcH5fFBogbYfaVfMi/r9MGQy5i5Nrba47Zzjhl9
EPL2arQCtp3Pad3uvj6oqDwWLYkdbD9KsRDqh6hkO2lh7B+KHN8N7/ZDzlLQ
CBmbKBCaW/apH97tOMG/dAjf57LgY+2ZftjHl/VlEvtmtYKRiv0APDXhD+vA
Ts15L53xdAAikgVp1djNMbrEHbUD8Kv0lfJnbClnq0IhTTrUnt35IAHb2Hgg
JvIKHUKfSB5/jH1N/bIXN40OUbyW129jVxODlAj8g/Coc7XLHnuWwcPlazgI
Xv8UbjTG3tb8fJh5cxBipHXD92K7JbxJGB4bhIB0Tbd/sAW1uzY3lA+BmvKQ
4ueD+P9IOU0eWhkCDSbN4TX2Ba7pmlLqMFBUN5SEYhd2rr2bnzAMgmGCU1bY
Q8WPHZQ7hoH+0zNfG5s3VVQnfeMI+E03Pd2O7eitOh/nOwKZ1P2hQwfIKPTU
55YtOSNgLfPieQV2nv6ht4+HR4ChEZmZgr2e3+7CXbPfIO7AaDiLnf3mfpeL
EgPWn1+402xARozNjFAjBwbMtLl0ZmHLeBvpyEYxgDshQTUEO2EfV+LAAgM4
pIV6NbEjq0KdrL+NAv3pUF6EPhnVK4xv2fNnFO7JMN6fweaKOFolsHMMRK9R
49Sxgyx4FJoixqDN1ZijXQ/nw0D49EHbcfC+n/J5Pfa7A1NJO8LHofVyh3Oz
LhlNppmYEUvHoTj/Y2ss9nk3vvdFMhOwNzpgSAbbeiXST505AYbzKtdV9+N6
wVVzh89gCm49fNVJBjLS0b5he8tuCiq9FeoLdMio+/JO9clrU+DWW2rggi3U
/HCoNn0KTCZOZ9dqk9HjmCOGIZumwRjZLPnuIyPl6uXt83LTwMeQjZPArl/K
XDynNw05g9nJlXvJiNN+Y6ae9zT0/u1r4MW+s6OeZ7VrGtTLDbQfaJKRhGXA
sCtrGv51CYqTwi4OUSru5pmBSAd/g897yGh59JH7x/0zQGx8ZPdbg4y83h1r
9UqZATXz76YKu8nIGZqej3kw4VeEqLm1KhkRkuY+dj1kQjF1QPGHChnFkES7
q/9lwlyGtYIVdmWVEyWtnQm2gQbhxspkJGu2nHROaxYUnp1KkFIio5HzMpm/
OFjQX9YW7ilHRrdqjtTVCbPAYqw1oFUWn4eSx0QhlQXihAcXqNiHmIXKL86x
4E3kVdlRaTJK8zfNs6xiwVuLFxt0pcjoYqR/UWPEHMjvi/J5SMF5zUrq+ZI2
B1u8fQVrtpFRrGUl4U3pHBTzd4atx64W5dcLm50DtFZ5jb8IGe1MSa0wtJoH
reSYpsNCuD5+amksFfsDpztPxdzkw3k0KDeQm70AQbPj2rvXkFGvXef6kqoF
mC5+k7OFg4xOfA9RqqMvwPGlRpe5VRLaUzN8fVB4EeZSB/IyVkiImPN6k2Dw
Imi4y/ix/pBQjN92nWv2S2AvqqlJniShEv6tzzU3rUCj/xI/fycJqYVVFhns
XIFlMaEbLztIiLbWh378wAoYVaWLS7aTUOhC+66LfitQL2gsJ9tCQhY9UeWx
IyswMnAM+OpIiJG+aXap+C/46E0v2ReTEOf2IJmePQTEKKvOZP1LQpX7Hu8K
MCAgwYsiygeTSeie1SuNbaYEdKV55lx0Igmtifhw0OYSAfmLPRhXfEVCi3/H
nDviCOikJ2f4/mckNNptntqwhgP5SGqrLYeQUG2MjFxxLQf6+jQwpPIiCT3a
VCOfeJqIZgNc7gjIklCBxrY848tE1H/Q9uWbHSREt7sCyzeIaJ6p53NQkoT2
ZvGbWT4jouPfKwPdKCQ0Ymjrv7GeiPpIRjKp/5CQ3p3xhut7SYjiWdHyhkBC
f1i8XqaCOAfunVdW7SAixy6zL8TatWj+ro19RAARuX8Lcrwiw4mqvZ1uFBWt
QTlu3CeEDDei+A6toJxlDpR44xJD2XITqhcfjtYS50CB8cvHZ8f40NiCL4fR
UQIitPSiQl9+9N+rvvd8C39B+qqTj5m8AApbLlGWUlsBOuuZBddnQTS12Hzx
bcQSGA1e9I90F0LSIUIGuxsXcN8YsZNCEUZSn9yd7oj/AUaZ463KLBH0aDHO
1O7ZHCjxtW/Ts9+GTv5uubZ+YRY4geXQzaQgQQLJcfMdJhwct56XMBdHoVZL
/rtWpuF76VkOa4XtyFfMlSIaPgV5IV/txFnb0dY0kfTKyAlwInv11tdLILRi
9fHU7Cic8biRxx0rieiWEiqE179hl/PO+iMOUijP3eSGWOAwNGxW4PLS3IGE
1KWKSs0H4VN24AsFojQS+JWSueI2ADc45E1qf2KbmQbdCekDzm7fQ5dzZdCj
gbLO6tgeGKRtj4r3k0UD4VV2CvHdECW7lVRgLoee/LiSLfi6EyJinSocxOWR
6uGNvxlCHWAddaqee1getTwl8x7DfdQf/dcL8UU7UTZ9Y2DY/WYYGNT1KQ1W
QM4H+tWHXjZCkraKSJ2DIjLzabBsca+DrLtefM6KSkh2tqjJZ381BJufOUxk
KaE98iaCEq4VoN6dmBZctwvdMsk6s5iG+2q5F1l1h5WRxhb7guqTpXCzOCzm
cIEyEqzOH4oVKYajIuavq6VUkDOz2eTAkULYf7nChu++CjpN3xmctaEA4kUd
pWpZKkjzoZCnGz0PpMpSoo1tVNFWv9Wfdob/QYRiqXxzkSo6s+utKycxB5yY
pKYqeSoKkRBqodOywDFnRvx+OBXZjxJ6jnKng0vgiWWjx1R0UYm+qLiSBl4n
cju4n1CRsKSlvuBEGoSwvB5FRFPRwwAFk9WGNMjWXFh6FkdFNx9Y/lSNSoOF
ktV2WgYVXbUtsxGlpEFEM3fY1woqomj/E/FTIxVik13P36uiIlfVlepPcqmQ
fLVe71ANFdXr094niqRCvmDEYk09FV0LF3kWtJoC3db851vaqEjmbDmJVpEC
MgNb9foHqMhmXvio2ckUUM71pfw7SEWS74/0ZBxOAa27XQvnhqmojmIxzKmT
Akdk4t7+ZlCRVKGnUY9ECnhcEqdMT1MRF6fXfO8YDfz23V54x6SiKPrfZs8e
Gtzd2N96lUVFAfzn1/E00yDmTfLDP3+o6J6+rYvVexok3SI5f1ykoiKVtKfr
02mQcfycrt8yFYUZntxQ/JIGuRLl23T+4vXfrisLCKdBEVN6YXWViogNTiX6
gTT4HxL5bhM=
      "]]}}, GraphicsComplexBox[CompressedData["
1:eJxTTMoPSmViYGAoAGIQDQPqi+Kj7Wv/2sP4t/feUXdn/Abn+6+fktqRjOB3
3Eh4qOLL6gDj75693OqJmgCc3x9gvKRLSQjOXzRFYM0qcXYo/4O91qmlH7nz
eeD869/KvIsaWOD8V1YhwZNKf8Lsc3i0pmPWi2I2mHkOfSH3f7p28sP53O4T
vDYqw9RzOMjEV6d5HmB0gPEPVLDx/r3MDudD/MsL5Qug6RdwuMFT4LhtzS84
37b+1gq/5zD/iTjE9L7xOu3x3B6Vf90el/xpPYmY4uM/4fw7bswV3ClMcPPk
RKYsmloNs0/CYXoo0AUHf8D5m2atU9/1DuZ/CYffJyXk09Z/hcrLOPQd5wk5
tv8pnF/uOUc0UPgmnH9R9sg5EatXcP4D3syQB08+w/nJNTP25uz+Duejmq/g
8K5i8v1Fk9/B+Ye6gte2zmRwgPFn3PsXY6LCCuerluXmb1d5CFd/kFE39qDZ
Ezgf4t6rUL6SwxmH1D+/e2DhoeSAmh6VHCRmiHaV2DPA5Zc/mXPD+fcTuLxz
QcwxX94XcD5qeKg43KifO9vs8QU4/8Es61/x6+7C+ZtathqWHfoA57vy1/CE
zbkF57NmGVbMKPsI59tN/vvZJOEBlK8HVX8KzkcNfz00+9HVj+a/0fw3mv8G
Iv8BAM1V0C8=
    "], {
     {RGBColor[0, 0, 1], InsetBox[
       StyleBox["\<\"\[FilledCircle]\"\>",
        StripOnInput->False,
        FontSize->17], 57], InsetBox[
       StyleBox["\<\"\[FilledCircle]\"\>",
        StripOnInput->False,
        FontSize->17], 58], InsetBox[
       StyleBox["\<\"\[FilledCircle]\"\>",
        StripOnInput->False,
        FontSize->17], 59], InsetBox[
       StyleBox["\<\"\[FilledCircle]\"\>",
        StripOnInput->False,
        FontSize->17], 60], InsetBox[
       StyleBox["\<\"\[FilledCircle]\"\>",
        StripOnInput->False,
        FontSize->17], 61], InsetBox[
       StyleBox["\<\"\[FilledCircle]\"\>",
        StripOnInput->False,
        FontSize->17], 62], InsetBox[
       StyleBox["\<\"\[FilledCircle]\"\>",
        StripOnInput->False,
        FontSize->17], 63], InsetBox[
       StyleBox["\<\"\[FilledCircle]\"\>",
        StripOnInput->False,
        FontSize->17], 64], InsetBox[
       StyleBox["\<\"\[FilledCircle]\"\>",
        StripOnInput->False,
        FontSize->17], 65], InsetBox[
       StyleBox["\<\"\[FilledCircle]\"\>",
        StripOnInput->False,
        FontSize->17], 66], InsetBox[
       StyleBox["\<\"\[FilledCircle]\"\>",
        StripOnInput->False,
        FontSize->17], 67], InsetBox[
       StyleBox["\<\"\[FilledCircle]\"\>",
        StripOnInput->False,
        FontSize->17], 68], InsetBox[
       StyleBox["\<\"\[FilledCircle]\"\>",
        StripOnInput->False,
        FontSize->17], 69], InsetBox[
       StyleBox["\<\"\[FilledCircle]\"\>",
        StripOnInput->False,
        FontSize->17], 70], InsetBox[
       StyleBox["\<\"\[FilledCircle]\"\>",
        StripOnInput->False,
        FontSize->17], 71], InsetBox[
       StyleBox["\<\"\[FilledCircle]\"\>",
        StripOnInput->False,
        FontSize->17], 72], InsetBox[
       StyleBox["\<\"\[FilledCircle]\"\>",
        StripOnInput->False,
        FontSize->17], 73], InsetBox[
       StyleBox["\<\"\[FilledCircle]\"\>",
        StripOnInput->False,
        FontSize->17], 74], InsetBox[
       StyleBox["\<\"\[FilledCircle]\"\>",
        StripOnInput->False,
        FontSize->17], 75], InsetBox[
       StyleBox["\<\"\[FilledCircle]\"\>",
        StripOnInput->False,
        FontSize->17], 76], InsetBox[
       StyleBox["\<\"\[FilledCircle]\"\>",
        StripOnInput->False,
        FontSize->17], 77], InsetBox[
       StyleBox["\<\"\[FilledCircle]\"\>",
        StripOnInput->False,
        FontSize->17], 78], InsetBox[
       StyleBox["\<\"\[FilledCircle]\"\>",
        StripOnInput->False,
        FontSize->17], 79], InsetBox[
       StyleBox["\<\"\[FilledCircle]\"\>",
        StripOnInput->False,
        FontSize->17], 80], InsetBox[
       StyleBox["\<\"\[FilledCircle]\"\>",
        StripOnInput->False,
        FontSize->17], 81], InsetBox[
       StyleBox["\<\"\[FilledCircle]\"\>",
        StripOnInput->False,
        FontSize->17], 82], InsetBox[
       StyleBox["\<\"\[FilledCircle]\"\>",
        StripOnInput->False,
        FontSize->17], 83], InsetBox[
       StyleBox["\<\"\[FilledCircle]\"\>",
        StripOnInput->False,
        FontSize->17], 84], InsetBox[
       StyleBox["\<\"\[FilledCircle]\"\>",
        StripOnInput->False,
        FontSize->17], 85], InsetBox[
       StyleBox["\<\"\[FilledCircle]\"\>",
        StripOnInput->False,
        FontSize->17], 86], InsetBox[
       StyleBox["\<\"\[FilledCircle]\"\>",
        StripOnInput->False,
        FontSize->17], 87], InsetBox[
       StyleBox["\<\"\[FilledCircle]\"\>",
        StripOnInput->False,
        FontSize->17], 88], InsetBox[
       StyleBox["\<\"\[FilledCircle]\"\>",
        StripOnInput->False,
        FontSize->17], 89], InsetBox[
       StyleBox["\<\"\[FilledCircle]\"\>",
        StripOnInput->False,
        FontSize->17], 90], InsetBox[
       StyleBox["\<\"\[FilledCircle]\"\>",
        StripOnInput->False,
        FontSize->17], 91], InsetBox[
       StyleBox["\<\"\[FilledCircle]\"\>",
        StripOnInput->False,
        FontSize->17], 92], InsetBox[
       StyleBox["\<\"\[FilledCircle]\"\>",
        StripOnInput->False,
        FontSize->17], 93], InsetBox[
       StyleBox["\<\"\[FilledCircle]\"\>",
        StripOnInput->False,
        FontSize->17], 94], InsetBox[
       StyleBox["\<\"\[FilledCircle]\"\>",
        StripOnInput->False,
        FontSize->17], 95], InsetBox[
       StyleBox["\<\"\[FilledCircle]\"\>",
        StripOnInput->False,
        FontSize->17], 96], InsetBox[
       StyleBox["\<\"\[FilledCircle]\"\>",
        StripOnInput->False,
        FontSize->17], 97], InsetBox[
       StyleBox["\<\"\[FilledCircle]\"\>",
        StripOnInput->False,
        FontSize->17], 98], InsetBox[
       StyleBox["\<\"\[FilledCircle]\"\>",
        StripOnInput->False,
        FontSize->17], 99], InsetBox[
       StyleBox["\<\"\[FilledCircle]\"\>",
        StripOnInput->False,
        FontSize->17], 100], InsetBox[
       StyleBox["\<\"\[FilledCircle]\"\>",
        StripOnInput->False,
        FontSize->17], 101], InsetBox[
       StyleBox["\<\"\[FilledCircle]\"\>",
        StripOnInput->False,
        FontSize->17], 102], InsetBox[
       StyleBox["\<\"\[FilledCircle]\"\>",
        StripOnInput->False,
        FontSize->17], 103], InsetBox[
       StyleBox["\<\"\[FilledCircle]\"\>",
        StripOnInput->False,
        FontSize->17], 104], InsetBox[
       StyleBox["\<\"\[FilledCircle]\"\>",
        StripOnInput->False,
        FontSize->17], 105], InsetBox[
       StyleBox["\<\"\[FilledCircle]\"\>",
        StripOnInput->False,
        FontSize->17], 106], InsetBox[
       StyleBox["\<\"\[FilledCircle]\"\>",
        StripOnInput->False,
        FontSize->17], 107], InsetBox[
       StyleBox["\<\"\[FilledCircle]\"\>",
        StripOnInput->False,
        FontSize->17], 108], InsetBox[
       StyleBox["\<\"\[FilledCircle]\"\>",
        StripOnInput->False,
        FontSize->17], 109], InsetBox[
       StyleBox["\<\"\[FilledCircle]\"\>",
        StripOnInput->False,
        FontSize->17], 110], InsetBox[
       StyleBox["\<\"\[FilledCircle]\"\>",
        StripOnInput->False,
        FontSize->17], 111], InsetBox[
       StyleBox["\<\"\[FilledCircle]\"\>",
        StripOnInput->False,
        FontSize->17], 112]}, {}}], GraphicsComplexBox[CompressedData["
1:eJxTTMoPSmViYGCQAGIQDQO1aae/JWWxOkB4H+wvfnlzRryPBcpncPizzUp4
rT4blM/hwFi34H3jBnYoX8Chkvc5++znzFC+iEO/KD8T68bP9hC+hMOKwvy6
w0f+QfkyDvkei5nUb7+H8hUctLW+2l9WhalXcmDf7SeQJPINyldx+MygecTM
5gmUr+egWpabv13lov1Qdz8AxCxfkg==
    "], {
     {RGBColor[0, 0, 1], InsetBox[
       StyleBox["\[EmptyCircle]",
        StripOnInput->False,
        FontSize->45], 13], InsetBox[
       StyleBox["\[EmptyCircle]",
        StripOnInput->False,
        FontSize->45], 14], InsetBox[
       StyleBox["\[EmptyCircle]",
        StripOnInput->False,
        FontSize->45], 15], InsetBox[
       StyleBox["\[EmptyCircle]",
        StripOnInput->False,
        FontSize->45], 16], InsetBox[
       StyleBox["\[EmptyCircle]",
        StripOnInput->False,
        FontSize->45], 17], InsetBox[
       StyleBox["\[EmptyCircle]",
        StripOnInput->False,
        FontSize->45], 18], InsetBox[
       StyleBox["\[EmptyCircle]",
        StripOnInput->False,
        FontSize->45], 19], InsetBox[
       StyleBox["\[EmptyCircle]",
        StripOnInput->False,
        FontSize->45], 20], InsetBox[
       StyleBox["\[EmptyCircle]",
        StripOnInput->False,
        FontSize->45], 21], InsetBox[
       StyleBox["\[EmptyCircle]",
        StripOnInput->False,
        FontSize->45], 22], InsetBox[
       StyleBox["\[EmptyCircle]",
        StripOnInput->False,
        FontSize->45], 23], InsetBox[
       StyleBox["\[EmptyCircle]",
        StripOnInput->False,
        FontSize->45], 24]}, {}}]},
  AspectRatio->NCache[GoldenRatio^(-1), 0.6180339887498948],
  Axes->True,
  AxesOrigin->{0, 0},
  BaseStyle->{FontFamily -> "Helvetica", FontSize -> 20, FontWeight -> "Bold"},
  Frame->{True, True, False, False},
  FrameLabel->{
    FormBox["\"t,min\"", TraditionalForm], 
    FormBox["\"# pre-mRNAs per gene copy\"", TraditionalForm]},
  FrameStyle->Thickness[0.0055],
  FrameTicks->{{{0, 
      FormBox["0", TraditionalForm]}, {5, 
      FormBox["5", TraditionalForm]}, {10, 
      FormBox["10", TraditionalForm]}, {15, 
      FormBox["15", TraditionalForm]}, {20, 
      FormBox["20", TraditionalForm]}}, {{0, 
      FormBox["0", TraditionalForm]}, {1, 
      FormBox["1", TraditionalForm]}, {2, 
      FormBox["2", TraditionalForm]}, {3, 
      FormBox["3", TraditionalForm]}, {4, 
      FormBox["4", TraditionalForm]}}},
  ImageSize->{511.81817852761156`, Automatic},
  PlotRange->{{0, 20}, {0, All}},
  PlotRangeClipping->True,
  PlotRangePadding->{
    Scaled[0.02], Automatic}]], "Output",
 CellChangeTimes->{3.5892279323107862`*^9, 3.589230247766223*^9, 
  3.5896261521130037`*^9, 3.589626800206478*^9, 3.58962777195851*^9}]
}, Open  ]],

Cell["\<\
 Timecourse calculation and plot of mature mRNA degradation  (validation \
dataset, Fig. 2D)\
\>", "Text",
 CellChangeTimes->{{3.5491022373643856`*^9, 3.5491022658800163`*^9}, 
   3.577187527935897*^9, 3.577187693537369*^9, {3.5771879643218565`*^9, 
   3.5771879684830947`*^9}, {3.5772605277993264`*^9, 3.577260561677264*^9}, {
   3.5772606374385977`*^9, 3.577260657330735*^9}, {3.5772607215154066`*^9, 
   3.5772607228434825`*^9}, {3.5772607808247986`*^9, 3.577260798536812*^9}, {
   3.5772609680335064`*^9, 3.5772609902127748`*^9}, {3.577261088190379*^9, 
   3.5772610935496855`*^9}, {3.577261279371314*^9, 3.577261309257023*^9}, {
   3.58922638071804*^9, 3.589226381012057*^9}, {3.5892264380113173`*^9, 
   3.589226462866739*^9}, {3.5892265838356576`*^9, 3.589226624715996*^9}, {
   3.5892267670291357`*^9, 3.5892268564522505`*^9}, {3.5898610150358047`*^9, 
   3.5898610167829046`*^9}},
 FontSize->14,
 Background->RGBColor[1, 0.9, 0.8]],

Cell[BoxData[
 RowBox[{
  RowBox[{
   RowBox[{"SolVal", "[", "Param_", "]"}], ":=", 
   RowBox[{"Block", "[", 
    RowBox[{
     RowBox[{"{", "InitVal", "}"}], ",", 
     RowBox[{
      RowBox[{"InitVal", "=", 
       RowBox[{"Join", "[", 
        RowBox[{
         RowBox[{"Table", "[", 
          RowBox[{
           RowBox[{
            RowBox[{
             RowBox[{"(", 
              RowBox[{
               RowBox[{"Vars", "[", 
                RowBox[{"[", 
                 RowBox[{"1", ";;", "15"}], "]"}], "]"}], "/.", 
               RowBox[{"t", "\[Rule]", "0"}]}], ")"}], "[", 
             RowBox[{"[", "i", "]"}], "]"}], "\[Equal]", "0"}], ",", " ", 
           RowBox[{"{", 
            RowBox[{"i", ",", "1", ",", "15"}], "}"}]}], "]"}], ",", 
         RowBox[{"Table", "[", 
          RowBox[{
           RowBox[{
            RowBox[{"(", 
             RowBox[{
              RowBox[{"Vars", "[", 
               RowBox[{"[", "i", "]"}], "]"}], "/.", 
              RowBox[{"t", "\[Rule]", "0"}]}], ")"}], "==", 
            RowBox[{
             RowBox[{"(", 
              RowBox[{
               RowBox[{
                RowBox[{"Vars", "[", 
                 RowBox[{"[", "i", "]"}], "]"}], "/.", 
                RowBox[{
                 RowBox[{"SolLD", "[", "Param", "]"}], "[", 
                 RowBox[{"[", "1", "]"}], "]"}]}], "/.", 
               RowBox[{"t", "\[Rule]", "180"}]}], ")"}], "[", 
             RowBox[{"[", "1", "]"}], "]"}]}], ",", " ", 
           RowBox[{"{", 
            RowBox[{"i", ",", "16", ",", 
             RowBox[{"Length", "[", "Vars", "]"}]}], "}"}]}], "]"}]}], 
        "]"}]}], ";", 
      RowBox[{"NDSolve", "[", 
       RowBox[{
        RowBox[{"Join", "[", 
         RowBox[{
          RowBox[{
           RowBox[{"ODES", "/.", 
            RowBox[{"ka", "\[Rule]", " ", "kact"}]}], "/.", "Param"}], ",", 
          " ", "InitVal"}], "]"}], ",", " ", "Vars", ",", " ", 
        RowBox[{"{", 
         RowBox[{"t", ",", "0", ",", "250"}], "}"}]}], "]"}]}]}], "]"}]}], 
  ";"}]], "Input",
 CellChangeTimes->{{3.589025122011956*^9, 3.5890251365247865`*^9}, {
   3.5890252006924562`*^9, 3.589025256851669*^9}, 3.589202659482603*^9, {
   3.589202943970875*^9, 3.589202947887099*^9}, {3.58920301066669*^9, 
   3.589203060785556*^9}, {3.5892302538465705`*^9, 3.5892302574277754`*^9}, {
   3.589230329000869*^9, 3.5892303728963795`*^9}, {3.5892305074650764`*^9, 
   3.5892305118793287`*^9}}],

Cell[BoxData[
 RowBox[{
  RowBox[{"InitVal", "=", 
   RowBox[{"{", 
    RowBox[{
     RowBox[{
      RowBox[{
       RowBox[{"act", "[", "1", "]"}], "[", "0", "]"}], "\[Equal]", "0"}], 
     ",", 
     RowBox[{
      RowBox[{
       RowBox[{"act", "[", "2", "]"}], "[", "0", "]"}], "\[Equal]", "0"}], 
     ",", 
     RowBox[{
      RowBox[{
       RowBox[{"act", "[", "3", "]"}], "[", "0", "]"}], "\[Equal]", "0"}], 
     ",", 
     RowBox[{
      RowBox[{
       RowBox[{"act", "[", "4", "]"}], "[", "0", "]"}], "\[Equal]", "0"}], 
     ",", 
     RowBox[{
      RowBox[{
       RowBox[{"act", "[", "5", "]"}], "[", "0", "]"}], "\[Equal]", "0"}], 
     ",", 
     RowBox[{
      RowBox[{
       RowBox[{"dea", "[", "1", "]"}], "[", "0", "]"}], "\[Equal]", "0"}], 
     ",", 
     RowBox[{
      RowBox[{
       RowBox[{"dea", "[", "2", "]"}], "[", "0", "]"}], "\[Equal]", "0"}], 
     ",", 
     RowBox[{
      RowBox[{
       RowBox[{"dea", "[", "3", "]"}], "[", "0", "]"}], "\[Equal]", "0"}], 
     ",", 
     RowBox[{
      RowBox[{
       RowBox[{"dea", "[", "4", "]"}], "[", "0", "]"}], "\[Equal]", "0"}], 
     ",", 
     RowBox[{
      RowBox[{
       RowBox[{"dea", "[", "5", "]"}], "[", "0", "]"}], "\[Equal]", "0"}], 
     ",", 
     RowBox[{
      RowBox[{
       RowBox[{"rev", "[", "1", "]"}], "[", "0", "]"}], "\[Equal]", "0"}], 
     ",", 
     RowBox[{
      RowBox[{
       RowBox[{"rev", "[", "2", "]"}], "[", "0", "]"}], "\[Equal]", "0"}], 
     ",", 
     RowBox[{
      RowBox[{
       RowBox[{"rev", "[", "3", "]"}], "[", "0", "]"}], "\[Equal]", "0"}], 
     ",", 
     RowBox[{
      RowBox[{
       RowBox[{"rev", "[", "4", "]"}], "[", "0", "]"}], "\[Equal]", "0"}], 
     ",", 
     RowBox[{
      RowBox[{
       RowBox[{"rev", "[", "5", "]"}], "[", "0", "]"}], "\[Equal]", "0"}], 
     ",", 
     RowBox[{
      RowBox[{
       RowBox[{"elo", "[", "1", "]"}], "[", "0", "]"}], "\[Equal]", 
      "0.10488572890041584`"}], ",", 
     RowBox[{
      RowBox[{
       RowBox[{"elo", "[", "2", "]"}], "[", "0", "]"}], "\[Equal]", 
      "0.10488613457901685`"}], ",", 
     RowBox[{
      RowBox[{
       RowBox[{"elo", "[", "3", "]"}], "[", "0", "]"}], "\[Equal]", 
      "0.10488655605377097`"}], ",", 
     RowBox[{
      RowBox[{
       RowBox[{"elo", "[", "4", "]"}], "[", "0", "]"}], "\[Equal]", 
      "0.10488699291232044`"}], ",", 
     RowBox[{
      RowBox[{
       RowBox[{"elo", "[", "5", "]"}], "[", "0", "]"}], "\[Equal]", 
      "0.10488744367574271`"}], ",", 
     RowBox[{
      RowBox[{
       RowBox[{"spl", "[", "1", "]"}], "[", "0", "]"}], "\[Equal]", 
      "0.46581187934118395`"}], ",", 
     RowBox[{
      RowBox[{
       RowBox[{"spl", "[", "2", "]"}], "[", "0", "]"}], "\[Equal]", 
      "0.4658224364516172`"}], ",", 
     RowBox[{
      RowBox[{
       RowBox[{"spl", "[", "3", "]"}], "[", "0", "]"}], "\[Equal]", 
      "0.4658331128864284`"}], ",", 
     RowBox[{
      RowBox[{
       RowBox[{"spl", "[", "4", "]"}], "[", "0", "]"}], "\[Equal]", 
      "0.4658432981051734`"}], ",", 
     RowBox[{
      RowBox[{
       RowBox[{"spl", "[", "5", "]"}], "[", "0", "]"}], "\[Equal]", 
      "0.46585230352364276`"}], ",", 
     RowBox[{
      RowBox[{
       RowBox[{"mat", "[", "1", "]"}], "[", "0", "]"}], "\[Equal]", 
      "1.4839904975667038`"}], ",", 
     RowBox[{
      RowBox[{
       RowBox[{"mat", "[", "2", "]"}], "[", "0", "]"}], "\[Equal]", 
      "1.4838721723337456`"}], ",", 
     RowBox[{
      RowBox[{
       RowBox[{"mat", "[", "3", "]"}], "[", "0", "]"}], "\[Equal]", 
      "1.4836938874769747`"}], ",", 
     RowBox[{
      RowBox[{
       RowBox[{"mat", "[", "4", "]"}], "[", "0", "]"}], "\[Equal]", 
      "1.4835508638652375`"}], ",", 
     RowBox[{
      RowBox[{
       RowBox[{"mat", "[", "5", "]"}], "[", "0", "]"}], "\[Equal]", 
      "1.483533584234564`"}], ",", 
     RowBox[{
      RowBox[{
       RowBox[{"deg", "[", "1", "]"}], "[", "0", "]"}], "\[Equal]", 
      "9.349725600412583`"}], ",", 
     RowBox[{
      RowBox[{
       RowBox[{"deg", "[", "2", "]"}], "[", "0", "]"}], "\[Equal]", 
      "8.47040521445454`"}], ",", 
     RowBox[{
      RowBox[{
       RowBox[{"deg", "[", "3", "]"}], "[", "0", "]"}], "\[Equal]", 
      "7.145971234867031`"}], ",", 
     RowBox[{
      RowBox[{
       RowBox[{"deg", "[", "4", "]"}], "[", "0", "]"}], "\[Equal]", 
      "5.805351728224567`"}], ",", 
     RowBox[{
      RowBox[{
       RowBox[{"deg", "[", "5", "]"}], "[", "0", "]"}], "\[Equal]", 
      "4.779689199455599`"}]}], "}"}]}], ";"}]], "Input",
 CellChangeTimes->{{3.589203075595403*^9, 3.5892030809297085`*^9}}],

Cell[BoxData[
 RowBox[{
  RowBox[{"SolV", "=", 
   RowBox[{"SolVal", "[", "Param", "]"}]}], ";"}]], "Input",
 CellChangeTimes->{{3.589203068004969*^9, 3.5892030994787693`*^9}, {
  3.5892189758045034`*^9, 3.589218980100749*^9}, {3.589219010228472*^9, 
  3.5892190141196947`*^9}}],

Cell[CellGroupData[{

Cell[BoxData[
 RowBox[{
  RowBox[{"Fig2D", "=", 
   RowBox[{"Show", "[", 
    RowBox[{
     RowBox[{"Plot", "[", 
      RowBox[{
       RowBox[{"{", 
        RowBox[{
         RowBox[{"(", 
          RowBox[{"Sum", "[", 
           RowBox[{
            RowBox[{
             RowBox[{"deg", "[", "i", "]"}], "[", "t", "]"}], ",", 
            RowBox[{"{", 
             RowBox[{"i", ",", "1", ",", "5"}], "}"}]}], "]"}], ")"}], "/.", 
         "SolV"}], "}"}], ",", " ", 
       RowBox[{"{", 
        RowBox[{"t", ",", "0", ",", "180"}], "}"}], ",", " ", 
       RowBox[{"PlotRange", "\[Rule]", 
        RowBox[{"{", 
         RowBox[{
          RowBox[{"{", 
           RowBox[{"0", ",", "188"}], "}"}], ",", " ", 
          RowBox[{"{", 
           RowBox[{"0", ",", "All"}], "}"}]}], "}"}]}], ",", " ", 
       RowBox[{"PlotStyle", "\[Rule]", 
        RowBox[{"{", 
         RowBox[{
          RowBox[{"{", 
           RowBox[{"Red", ",", 
            RowBox[{"Thickness", "[", "0.0075", "]"}]}], "}"}], ",", 
          RowBox[{"{", 
           RowBox[{"Dashed", ",", "Red", ",", 
            RowBox[{"Thickness", "[", "0.01", "]"}]}], "}"}]}], "}"}]}], ",", 
       RowBox[{"Frame", "\[Rule]", " ", 
        RowBox[{"{", 
         RowBox[{"True", ",", " ", "True", ",", "False", ",", " ", "False"}], 
         "}"}]}], ",", 
       RowBox[{"FrameStyle", "\[Rule]", 
        RowBox[{"Thickness", "[", "0.0055", "]"}]}], ",", " ", 
       RowBox[{"FrameTicks", "->", 
        RowBox[{"{", 
         RowBox[{
          RowBox[{"{", 
           RowBox[{
           "0", ",", "30", ",", "60", ",", "90", ",", "120", ",", "150", ",", 
            "180", ",", "210"}], "}"}], " ", ",", " ", 
          RowBox[{"{", 
           RowBox[{
           "0", ",", "10", ",", "20", ",", "30", ",", "40", ",", "50", ",", 
            "60", ",", "70"}], "}"}]}], "}"}]}], ",", 
       RowBox[{"BaseStyle", "\[Rule]", 
        RowBox[{"{", 
         RowBox[{
          RowBox[{"FontFamily", "\[Rule]", "\"\<Helvetica\>\""}], ",", 
          RowBox[{"FontSize", "\[Rule]", "20"}], ",", 
          RowBox[{"FontWeight", "\[Rule]", "\"\<Bold\>\""}]}], "}"}]}], " ", 
       ",", 
       RowBox[{"FrameLabel", "\[Rule]", 
        RowBox[{"{", 
         RowBox[{
         "\"\<t,min\>\"", ",", "\"\<# mature mRNAs per gene copy\>\""}], 
         "}"}]}]}], "]"}], ",", " ", "Dex1", ",", "Dex2"}], "]"}]}], 
  "\[IndentingNewLine]"}]], "Input",
 CellChangeTimes->{{3.5890250933023143`*^9, 3.5890251004417224`*^9}, {
   3.5890252787259197`*^9, 3.589025317527139*^9}, {3.5892188424508758`*^9, 
   3.5892188472471504`*^9}, 3.58921905529705*^9, {3.5892278759145603`*^9, 
   3.5892278783987026`*^9}, {3.5892279475146556`*^9, 3.589227951368876*^9}}],

Cell[BoxData[
 GraphicsBox[{{{}, {}, 
    {RGBColor[1, 0, 0], Thickness[0.0075], LineBox[CompressedData["
1:eJwV1nk4VN8fB3AkCYk2RFSWFtLY95n33DvIviTJFoaxpBQqS9IiVIh+lFKo
VFoUypJEIUnEV4sWCqGF0CKS+J3+mGee13Nm7j33ns95n88ynxBHPwE+Pr5B
8vn3veOp+oqy1qdM8USpd0fr2WAO5en4cK6z4kym1P0esdGVo5uuxKlkhd78
EMJsYKMoIrZ2JqeJVZWS92DkMRuL+xTdftEdLPVjz/Kcmtmwlf11aYgeZFms
Ox4g85yNAN33TV/oSdYbPf63J7rZGK199v4TLYYZJ9WlvSfZyOub2GUYvgR2
/KtDMnQoOPmLrrHsVoZhQtJYVyAF2eXHYo/2qqHnLGPTRBYFtYvhYn9Ymhiq
EZTd3krhXKiSfUmTDt5pdV6wnqJQ/O7+UekOHXx4JTkye5pCjaXHo+gBHSw9
Et1RT9y7/ASTEtGFauKb4yx+GirPZq1pMddFobOMl5ogjetaA7M/1+iC9eNQ
8/fZNMp/FtXK3dFDupGU35qFNB572U7HNuhhsaqTRifxm6Yvhh/a9aAr6hSX
tIjGnzzF4iu/9NBW6Hb3sxQN5oaMXF1tfXyhq5yzF9OoK4mIsb+pj9U/A5KG
FWi07mLpxV00wI2VbpTaahpbn57NyrltgGf8vtsaiEVUJqcraokPpIv5qtIw
fVHe8K3bAHylQWdOqdGo0NJ03SxvCHHbvp9/1WnkjSjFGJ40hMVUdfdVLRoR
QSK1I4lG+EsfPpxqTGNhTcAKsUwj7Gs2T5IxoVEs8+joistGEL7R9/kc8deG
g06eD41QzvlTXMik4bPib98TfmM86/UJrAcN695h4ctRxlBxXtn6H4fGMs8X
th7BJlA6tHqMa03uf3/uo/AoE2g7xGxsIVZRtGQlJZrA2wWLDG1oqH2qWns3
zwR1izQK5tjS0A3Nl5DpNMGCD+laBXbk+vHRbc9tmJh8HWHU7Ejj6acSy0E3
JrYcYVupr6fhYDVSMyOICcZR7eIUYmcJv1ua8UwID3UftHGi4X3aNj21iol+
xeDVtRto7LqxzNl6LQs9d4dXprjQGJdwf8o1YUFLKzmylzg67IRZtBUL25Rf
LTbcRGOfvqjeVX8Wht5O2HwgPlrzU0o4lwWe4bzgNW407Ac+DHoLA204rJvr
QSNNjv/K1rnAl4n9vAHiNht5v8hFQNjcA906njQ2FLp0pioB9YMoayB23dnc
XA1AJbD3Vd9mGn7TpTeWRAKXLpwo+utNY8Es2fQH+4CmFS11lA+NGvHYSL9E
QGJW1t944qXy5pyCkwDvXMY7MS6NDuP218alwPm2W07ivmS+HKPqrntAB2Pl
UWtiQ+ucvLiHgMDosd7DxCfd/EOangOxx+ZN8/vRcIwaE3T/AXAZbY0fifkP
uH2ZngDmd7dIKPBoFB6ubrkgwIbvwvDdG4jnnEo4PSDJhvSWoovVxA1lUoxo
BhuVZQN7D/uTeh/Vczu9leQGN234ewCpp8ksMHeycdvbWFEukMYZQT6Vnj1s
+JQMhHGIf89vGFmVxIZj++ktx4lva7rE37nKxomrJjcVg2hwDSu3eBSzIZUj
UW9KPI9a6sBfwcav9PhxHnGIwydZC5JDxl4tNy8Rr94eUfTqIxsVkZ1c2S00
Xu/uOLFnmI1h8eH1usSJsdizdIwN9dVpnvbEfSnC5gFCFJzjZGr3E6efCFYT
E6cg8uyp3CliKrtVsnAhBZWpG6k3iXMLMjvGlCjkG6XUvya2K5l8kKVG4Wqo
e+JX4qlKr8ssbQolkz+4fME03JtWhibQFMTzjAIUiUWfJ21UtSLXK2xO1SKu
eDti3OJI7rf/SxtFLDVQPkvKh0KDbeIFT2L9cZExfZKDArYx3CBi15ke/a7b
Kchd4rnuJI6ed/PFnt0UFiswE2OJzyjwP8zeSyGy/u9gInGV2vrb9w9RqLiS
k5hG/N7g4oWeJAruL5e4nSLmMx87LphO4c2mUN9c4uVOFgdUSM6WsE/mXSLm
eGftWHeegs2TeNnrxH7bvnoFXaEgls98XEgcH82yTyqk4BVXXXCbOD8xjXWj
jMI7JZHHZcSNGR/UW6soKNoqyFYQD5zXkf/+kEJd3fSFu8RihQlzFjRT2GRz
nVtJrH7v9aTOcwox15Vd/9m+UXVw41sKPW3BCf9+v6M95m1kD4UlgvEDd4iP
97Y0Zn2mYB8aEf/vfre/Lau4N0LBOsDK5d98Xk6FXXk/RqGLIeT9b75jovWZ
/OQc6FhUmHuNWFpGOlFRiIaEn73Uv+c1VAnabTqH5BBvqC7n3/ppVfL8F9DQ
LD12JZM4BuLOh2VpJGToP0wlzrbxMr22nKyD+7jUv/d937VYu3kV2Wee78/t
Je7xF1QaZtAIGv7rE048Y6fzfEl9Gnt8fN0Cic2OTXxzMqNxxMTyuz1xwBnr
7l0kJ89af0mliQ9fyW7NJLm2OGm+vw5xUy11s4PkQNwXqmIR8VBrevYU2Tdx
hYF6QsRz3/UnL91BY8mo6+BPUo+O40eCfWNpyJe++9tCHD6z0y0+noZ/daZr
JXHGvLVW+cmkbhy3D18mfqX2bNVgFqlL+b4He4g9vGU/hpXT0DnUJbaEeO+2
rS8zqkkdLjywZsa//RBd/bCsnjwHSzbhE9l/PRncvD/PyXjAub5C4oDGa94H
v5FccJ69Xp/4SPtf+4vj5NyrT2RKE1/rtcOjaXLuSo5zx8hzDE39kBcV5+CH
rKbHLeJwLeOO46s5sF33Q2w5sbvu8PtUDQ6UPvJSJkm+cAzOf0jR54Bv5lnH
l8TzWcIDR8w46NnadyGBuNjy+e8DPhz87Fu4rZvk04h3sFTYaQ52U5N1O0h+
vfJVkN1xjoOVIx6HQHzfv00+JJ+DpNwlR8WJj23VV9lSykG591b/fJKP6pGC
Otw2Mt6eHvCM5OmW1DOO60VMUSiwtVyI5LHj/+ycHSRNoVmd2feYrJPhCQFX
O2lTDL4xc0siFjkT4G2lYgrb/BnL5hLnX9beTlOm0GhTkBMj+d9f1ZSsFWWK
U3bvBHrJeeHzdbJh/hdTCGmpGM5xpVFW/2v0yjdTtK4obSom55NY7shy/DZF
AM8mdSNxmWPvnmBhM4w0DV3LJuebWPkTxkMVM9j0JDIVN9IoOXA6cxfXDPad
TAUhUlfC0voBrzvMsOBv00YdUnce3zQyQnrN0Lam6u4Dcn4XN6rWzBw0g2CK
l7sNsXuMgpzmHzNk2lht8LGiUdQj1HpExhxtY7WMgxZk3Qte6Bk7m8OiSuBj
rimNAipsVk6LOXqzklXsSH8RvsyNeeulORwE7zKbST9izEfvfNRpjnvSquWW
xE335n0YHjBHY6hGK21EY1C/uArC6zB5IiJb3YDk+9pvO3uwDuNnzfg/apP3
JxvSq1y8Dkw5S/s+0h/l/Qx6cD3dAnsj416qSpP8v3Jq2aYzFpjiXBvfRfox
8c0N+2fmWWCB3IuoB6Rfi3ysTHnesoDwQYFzTqSfs83uqpnbZoHbj3bsD5tH
zidz57rQuZYYf9g/9j8xMp7FfqR/xBL16rt7fPhIP8GWbq6LtYJ1+PHTDv0U
OvlmfOv2tsGIf+mQYwGFbXIhqfsV7VDtJhi6PpTCjcCG+xmH7NEvdF9bfw2F
qB8yY6qBDlBc5zD97hPpjy3NnB9tdoShwLVXUVlsGLilsfsc1mPaPFn7qTUb
bTJng+q0nPArKac9gp/035cOVuav3AAv7y12824A5V2rrW3nOMMng6fb6QnI
Px/x3/XVGYmlLX9WSQBaGWnXL3RtxPdRpvjpMBbOCv5QP17rAlJ74x2tTJSy
1745dGcTCoV1fBcpMJGpd0Ry8qorpL1/5gSGmKDl7cV4rSQ3IL9/b02jMUps
ziht3+eORmVXrTQpY3zbup5vm68HjsWIPv0UYoRRs1UBQ7QnRNeH7eY+MUT+
19fjYbqbUZLc29EnbQiXcxe5HmJe2O4bfvdkqAFuFVttnpHgBU+X3FkNVfow
kG37ffi3F0aaC3bGS+lDscv/zX+B3ojo9tPeGK6HXtEtdmc+eMPy49jP4Dpd
tKbYcs03+OB4XNdo2DJdpEfkiO5s9cHl2rn/eYTqoLJq+jfXgou01IJR7QZt
zHVHglYFFwIjrys0VLVh4DWUf0jbFwcO3lGZOqCFlLt7Assv+WKVV9wb4U+a
MA9bvP36Ij/MN9yhreWoifY0ZVHFVD8Ul91lLy7WwPFZkqZR/Dzsz7u4WVlB
A5XfO93CZ/BwXtm66LScBj52Xg3dNpOH5RoztCUWa8D4NifXZzYPuu31TX8W
aKDfK+KPpSQPvsM51i9ENGBU8b5IdhkPDS07k9N+MdAbfEP+HnhwFnJyWPuU
AXGXaJ0yigeekc7Lq08YMKDXWRdxeJhRw0xWecxAikxP5MV1PLz6PJgmX8eA
fv3CF8n2PAQX5P2SqGAgWSHmqKcXD7YbJrSnLzJQLmJ53sWH/J/fuyvmAgM9
o4vuOPqS+UpEVE3mkv83FfabBfBQc6d93p8sMh7Ry167nYfsHtaSiTQGxHyL
XFaF8nDDQWxz1DEG9Oz2hiiG8xDe//jZRBIDScrSZ6UieLDq0XeeTGCgVKLv
lmQUDyORE9yYQwx0/ylqFN3Dw47M5rypA+R6H/d2z9zLw2LnCul9+xjQbbMa
n47lQftJQzX/Xgb+D2dfai8=
      "]]}}, GraphicsComplexBox[CompressedData["
1:eJxTTMoPSmViYGDwAmIQDQNpYODsAOPLt74O3HHPDpU/zxPOL7Tlur7YwAnO
P/xVI6b/kSOcv6QAqCDZBs4HaZdzdYfyVRzA6pls4Xyw/FMXOB9MOVhC+SYO
O+SAKn44wPlnzwABD4KPap6dg8g694dVUxxx8mP6D33VuAN1T4ObA8g7BbX2
cL7HwyqRdeoeUPVQfzvYwflA1bZc4m5Qvp8DSLn7Qls4PwjkYEEzOB9ivhOc
D/bvUWs4HyU8G8IcUMIPyIfIG8H5qOER54AaX3EQ/4row/ko4XMgCYNvDAKb
NeF8FPMa0iD+vW6Eyg/XgPO/AY07tBXm39H0NJqeqJOeAPa3Idk=
    "], {
     {RGBColor[1, 0, 0], InsetBox[
       StyleBox["\<\"\[FilledCircle]\"\>",
        StripOnInput->False,
        FontSize->17], 38], InsetBox[
       StyleBox["\<\"\[FilledCircle]\"\>",
        StripOnInput->False,
        FontSize->17], 39], InsetBox[
       StyleBox["\<\"\[FilledCircle]\"\>",
        StripOnInput->False,
        FontSize->17], 40], InsetBox[
       StyleBox["\<\"\[FilledCircle]\"\>",
        StripOnInput->False,
        FontSize->17], 41], InsetBox[
       StyleBox["\<\"\[FilledCircle]\"\>",
        StripOnInput->False,
        FontSize->17], 42], InsetBox[
       StyleBox["\<\"\[FilledCircle]\"\>",
        StripOnInput->False,
        FontSize->17], 43], InsetBox[
       StyleBox["\<\"\[FilledCircle]\"\>",
        StripOnInput->False,
        FontSize->17], 44], InsetBox[
       StyleBox["\<\"\[FilledCircle]\"\>",
        StripOnInput->False,
        FontSize->17], 45], InsetBox[
       StyleBox["\<\"\[FilledCircle]\"\>",
        StripOnInput->False,
        FontSize->17], 46], InsetBox[
       StyleBox["\<\"\[FilledCircle]\"\>",
        StripOnInput->False,
        FontSize->17], 47], InsetBox[
       StyleBox["\<\"\[FilledCircle]\"\>",
        StripOnInput->False,
        FontSize->17], 48], InsetBox[
       StyleBox["\<\"\[FilledCircle]\"\>",
        StripOnInput->False,
        FontSize->17], 49], InsetBox[
       StyleBox["\<\"\[FilledCircle]\"\>",
        StripOnInput->False,
        FontSize->17], 50], InsetBox[
       StyleBox["\<\"\[FilledCircle]\"\>",
        StripOnInput->False,
        FontSize->17], 51], InsetBox[
       StyleBox["\<\"\[FilledCircle]\"\>",
        StripOnInput->False,
        FontSize->17], 52], InsetBox[
       StyleBox["\<\"\[FilledCircle]\"\>",
        StripOnInput->False,
        FontSize->17], 53], InsetBox[
       StyleBox["\<\"\[FilledCircle]\"\>",
        StripOnInput->False,
        FontSize->17], 54], InsetBox[
       StyleBox["\<\"\[FilledCircle]\"\>",
        StripOnInput->False,
        FontSize->17], 55], InsetBox[
       StyleBox["\<\"\[FilledCircle]\"\>",
        StripOnInput->False,
        FontSize->17], 56], InsetBox[
       StyleBox["\<\"\[FilledCircle]\"\>",
        StripOnInput->False,
        FontSize->17], 57], InsetBox[
       StyleBox["\<\"\[FilledCircle]\"\>",
        StripOnInput->False,
        FontSize->17], 58], InsetBox[
       StyleBox["\<\"\[FilledCircle]\"\>",
        StripOnInput->False,
        FontSize->17], 59], InsetBox[
       StyleBox["\<\"\[FilledCircle]\"\>",
        StripOnInput->False,
        FontSize->17], 60], InsetBox[
       StyleBox["\<\"\[FilledCircle]\"\>",
        StripOnInput->False,
        FontSize->17], 61], InsetBox[
       StyleBox["\<\"\[FilledCircle]\"\>",
        StripOnInput->False,
        FontSize->17], 62], InsetBox[
       StyleBox["\<\"\[FilledCircle]\"\>",
        StripOnInput->False,
        FontSize->17], 63], InsetBox[
       StyleBox["\<\"\[FilledCircle]\"\>",
        StripOnInput->False,
        FontSize->17], 64], InsetBox[
       StyleBox["\<\"\[FilledCircle]\"\>",
        StripOnInput->False,
        FontSize->17], 65], InsetBox[
       StyleBox["\<\"\[FilledCircle]\"\>",
        StripOnInput->False,
        FontSize->17], 66], InsetBox[
       StyleBox["\<\"\[FilledCircle]\"\>",
        StripOnInput->False,
        FontSize->17], 67], InsetBox[
       StyleBox["\<\"\[FilledCircle]\"\>",
        StripOnInput->False,
        FontSize->17], 68], InsetBox[
       StyleBox["\<\"\[FilledCircle]\"\>",
        StripOnInput->False,
        FontSize->17], 69], InsetBox[
       StyleBox["\<\"\[FilledCircle]\"\>",
        StripOnInput->False,
        FontSize->17], 70], InsetBox[
       StyleBox["\<\"\[FilledCircle]\"\>",
        StripOnInput->False,
        FontSize->17], 71], InsetBox[
       StyleBox["\<\"\[FilledCircle]\"\>",
        StripOnInput->False,
        FontSize->17], 72], InsetBox[
       StyleBox["\<\"\[FilledCircle]\"\>",
        StripOnInput->False,
        FontSize->17], 73], InsetBox[
       StyleBox["\<\"\[FilledCircle]\"\>",
        StripOnInput->False,
        FontSize->17], 74]}, {}}], GraphicsComplexBox[CompressedData["
1:eJxTTMoPSmViYGAQA2IQDQMPTmZVJqs4O0B4Kg5KIMDkAOWbOLx/BwTr7KF8
Owedn0cnxa+Bqm9wczAGgc8w/Z4ObwJ3yLXOdoLy/RwsOh0Tnk6wg6oPc7i+
uMCW67oVVD7OYQmIq2wJ4R9Icqjf+ETc284Cqj7N4cWWRj/pF4YOQ829AIFw
XBY=
    "], {
     {RGBColor[1, 0, 0], InsetBox[
       StyleBox["\[EmptyCircle]",
        StripOnInput->False,
        FontSize->45], 12], InsetBox[
       StyleBox["\[EmptyCircle]",
        StripOnInput->False,
        FontSize->45], 13], InsetBox[
       StyleBox["\[EmptyCircle]",
        StripOnInput->False,
        FontSize->45], 14], InsetBox[
       StyleBox["\[EmptyCircle]",
        StripOnInput->False,
        FontSize->45], 15], InsetBox[
       StyleBox["\[EmptyCircle]",
        StripOnInput->False,
        FontSize->45], 16], InsetBox[
       StyleBox["\[EmptyCircle]",
        StripOnInput->False,
        FontSize->45], 17], InsetBox[
       StyleBox["\[EmptyCircle]",
        StripOnInput->False,
        FontSize->45], 18], InsetBox[
       StyleBox["\[EmptyCircle]",
        StripOnInput->False,
        FontSize->45], 19], InsetBox[
       StyleBox["\[EmptyCircle]",
        StripOnInput->False,
        FontSize->45], 20], InsetBox[
       StyleBox["\[EmptyCircle]",
        StripOnInput->False,
        FontSize->45], 21], InsetBox[
       StyleBox["\[EmptyCircle]",
        StripOnInput->False,
        FontSize->45], 22]}, {}}]},
  AspectRatio->NCache[GoldenRatio^(-1), 0.6180339887498948],
  Axes->True,
  AxesOrigin->{0, 0},
  BaseStyle->{FontFamily -> "Helvetica", FontSize -> 20, FontWeight -> "Bold"},
  Frame->{True, True, False, False},
  FrameLabel->{
    FormBox["\"t,min\"", TraditionalForm], 
    FormBox["\"# mature mRNAs per gene copy\"", TraditionalForm]},
  FrameStyle->Thickness[0.0055],
  FrameTicks->{{{0, 
      FormBox["0", TraditionalForm]}, {30, 
      FormBox["30", TraditionalForm]}, {60, 
      FormBox["60", TraditionalForm]}, {90, 
      FormBox["90", TraditionalForm]}, {120, 
      FormBox["120", TraditionalForm]}, {150, 
      FormBox["150", TraditionalForm]}, {180, 
      FormBox["180", TraditionalForm]}, {210, 
      FormBox["210", TraditionalForm]}}, {{0, 
      FormBox["0", TraditionalForm]}, {10, 
      FormBox["10", TraditionalForm]}, {20, 
      FormBox["20", TraditionalForm]}, {30, 
      FormBox["30", TraditionalForm]}, {40, 
      FormBox["40", TraditionalForm]}, {50, 
      FormBox["50", TraditionalForm]}, {60, 
      FormBox["60", TraditionalForm]}, {70, 
      FormBox["70", TraditionalForm]}}},
  ImageSize->{554.5454503287956, Automatic},
  PlotRange->{{0, 188}, {0, All}},
  PlotRangeClipping->True,
  PlotRangePadding->{Automatic, Automatic}]], "Output",
 CellChangeTimes->{
  3.5892188539145317`*^9, 3.5892189646058626`*^9, {3.589219028884539*^9, 
   3.589219055847081*^9}, 3.5892279569961977`*^9, 3.589230290185649*^9, 
   3.589230526073141*^9, 3.58962615233372*^9, 3.58962680146229*^9, 
   3.5896277824711113`*^9}]
}, Open  ]],

Cell["\<\
Analysis of model sensitivity to independent  parameter perturbations\
\>", "Text",
 CellChangeTimes->{{3.549101447025181*^9, 3.549101449585327*^9}, 
   3.5771876935353684`*^9, {3.5771878848103085`*^9, 3.5771878983770847`*^9}, {
   3.57726186272568*^9, 3.577261872376232*^9}, {3.5772619027089667`*^9, 
   3.577261933164709*^9}, 3.5772621220935144`*^9, {3.5772621643639326`*^9, 
   3.5772621742384973`*^9}, {3.5772623598821154`*^9, 3.577262394981123*^9}, {
   3.57726246817931*^9, 3.577262475154709*^9}, {3.5772638037497*^9, 
   3.5772638221427517`*^9}, {3.589229796161392*^9, 3.589229821744856*^9}, {
   3.5892298967491455`*^9, 3.589229922208602*^9}, {3.5898609802628155`*^9, 
   3.5898609817679014`*^9}},
 FontSize->14,
 Background->RGBColor[1, 0.9, 0.8]],

Cell[BoxData[
 RowBox[{
  RowBox[{
   StyleBox["ErrIndepTable",
    FontSize->14], 
   StyleBox["=",
    FontSize->14], 
   RowBox[{
    StyleBox["Table",
     FontSize->14], 
    StyleBox["[",
     FontSize->14], 
    RowBox[{
     RowBox[{
      StyleBox["Block",
       FontSize->14], 
      StyleBox["[",
       FontSize->14], 
      RowBox[{
       StyleBox[
        RowBox[{"{", 
         RowBox[{
         "Ith", ",", "Per", ",", "ParamPer", ",", "Solt", ",", "Soltd", ",", 
          "  ", "Err"}], "}"}],
        FontSize->14], 
       StyleBox[",",
        FontSize->14], 
       StyleBox[" ",
        FontSize->14], 
       RowBox[{
        StyleBox[
         RowBox[{"Ith", "=", 
          RowBox[{"RandomInteger", "[", 
           RowBox[{"{", 
            RowBox[{"10", ",", "17"}], "}"}], "]"}]}],
         FontSize->14], 
        StyleBox[";",
         FontSize->14], 
        StyleBox[
         RowBox[{"Per", "=", 
          RowBox[{"RandomReal", "[", 
           RowBox[{"{", 
            RowBox[{"0.25", ",", "4"}], "}"}], "]"}]}],
         FontSize->14], 
        StyleBox[";",
         FontSize->14], 
        StyleBox["\[IndentingNewLine]",
         FontSize->14], 
        StyleBox[
         RowBox[{"ParamPer", "=", 
          RowBox[{"ReplacePart", "[", 
           RowBox[{"Param", ",", " ", 
            RowBox[{
             RowBox[{"{", 
              RowBox[{"Ith", ",", "2"}], "}"}], "\[Rule]", " ", 
             RowBox[{
              RowBox[{"Param", "[", 
               RowBox[{"[", 
                RowBox[{"Ith", ",", "2"}], "]"}], "]"}], "*", "Per"}]}]}], 
           "]"}]}],
         FontSize->14], 
        StyleBox[";",
         FontSize->14], 
        StyleBox["\[IndentingNewLine]",
         FontSize->14], 
        StyleBox[
         RowBox[{"Solt", "=", 
          RowBox[{"SolLD", "[", "ParamPer", "]"}]}],
         FontSize->14], 
        StyleBox[";",
         FontSize->14], 
        RowBox[{
         StyleBox["Err",
          FontSize->14], 
         StyleBox["=",
          FontSize->14], 
         RowBox[{
          RowBox[{
           StyleBox["(",
            FontSize->14], 
           RowBox[{
            RowBox[{"Sum", "[", 
             RowBox[{
              RowBox[{"Sum", "[", 
               RowBox[{
                SuperscriptBox[
                 RowBox[{"(", 
                  RowBox[{
                   RowBox[{"premRNA", "[", 
                    RowBox[{"[", 
                    RowBox[{"i", ",", "j"}], "]"}], "]"}], "-", 
                   RowBox[{"(", 
                    RowBox[{"Evaluate", "[", 
                    RowBox[{
                    RowBox[{
                    RowBox[{"Sum", "[", 
                    RowBox[{
                    RowBox[{
                    RowBox[{"spl", "[", "i", "]"}], "[", "t", "]"}], ",", " ", 
                    RowBox[{"{", 
                    RowBox[{"i", ",", "1", ",", "5"}], "}"}]}], "]"}], "/.", 
                    RowBox[{"Solt", "[", 
                    RowBox[{"[", 
                    RowBox[{"1", ",", "1"}], "]"}], "]"}]}], "/.", 
                    RowBox[{"t", "\[Rule]", " ", 
                    RowBox[{"premRNA", "[", 
                    RowBox[{"[", 
                    RowBox[{"i", ",", "1"}], "]"}], "]"}]}]}], "]"}], ")"}]}],
                   ")"}], "2"], ",", " ", 
                RowBox[{"{", 
                 RowBox[{"j", ",", "2", ",", 
                  RowBox[{"Length", "[", 
                   RowBox[{"premRNA", "[", 
                    RowBox[{"[", "i", "]"}], "]"}], "]"}]}], "}"}]}], "]"}], 
              ",", " ", 
              RowBox[{"{", 
               RowBox[{"i", ",", "1", ",", 
                RowBox[{"Length", "[", "premRNA", "]"}]}], "}"}]}], "]"}], 
            "+", 
            RowBox[{"Sum", "[", 
             RowBox[{
              RowBox[{"Sum", "[", 
               RowBox[{
                SuperscriptBox[
                 RowBox[{"(", 
                  RowBox[{
                   RowBox[{"premRNAd", "[", 
                    RowBox[{"[", 
                    RowBox[{"i", ",", "j"}], "]"}], "]"}], "-", 
                   RowBox[{"(", 
                    RowBox[{"Evaluate", "[", 
                    RowBox[{
                    RowBox[{
                    RowBox[{"Sum", "[", 
                    RowBox[{
                    RowBox[{
                    RowBox[{"spl", "[", "i", "]"}], "[", "t", "]"}], ",", " ", 
                    RowBox[{"{", 
                    RowBox[{"i", ",", "1", ",", "5"}], "}"}]}], "]"}], "/.", 
                    RowBox[{"Solt", "[", 
                    RowBox[{"[", 
                    RowBox[{"2", ",", "1"}], "]"}], "]"}]}], "/.", 
                    RowBox[{"t", "\[Rule]", " ", 
                    RowBox[{"premRNAd", "[", 
                    RowBox[{"[", 
                    RowBox[{"i", ",", "1"}], "]"}], "]"}]}]}], "]"}], ")"}]}],
                   ")"}], "2"], ",", " ", 
                RowBox[{"{", 
                 RowBox[{"j", ",", "2", ",", 
                  RowBox[{"Length", "[", 
                   RowBox[{"premRNAd", "[", 
                    RowBox[{"[", "i", "]"}], "]"}], "]"}]}], "}"}]}], "]"}], 
              ",", " ", 
              RowBox[{"{", 
               RowBox[{"i", ",", "1", ",", 
                RowBox[{"Length", "[", "premRNAd", "]"}]}], "}"}]}], "]"}], 
            "+", 
            RowBox[{"(", 
             RowBox[{"Sum", "[", 
              RowBox[{
               RowBox[{"Sum", "[", 
                RowBox[{
                 SuperscriptBox[
                  RowBox[{"(", 
                   RowBox[{
                    RowBox[{"(", 
                    RowBox[{
                    RowBox[{"MmRNA", "[", 
                    RowBox[{"[", 
                    RowBox[{"i", ",", "j"}], "]"}], "]"}], "-", 
                    RowBox[{"(", 
                    RowBox[{"Evaluate", "[", 
                    RowBox[{
                    RowBox[{
                    RowBox[{"(", 
                    RowBox[{"Sum", "[", 
                    RowBox[{
                    RowBox[{
                    RowBox[{"deg", "[", "i", "]"}], "[", "t", "]"}], ",", 
                    RowBox[{"{", 
                    RowBox[{"i", ",", "1", ",", "5"}], "}"}]}], "]"}], ")"}], 
                    "/.", 
                    RowBox[{"Solt", "[", 
                    RowBox[{"[", 
                    RowBox[{"1", ",", "1"}], "]"}], "]"}]}], "/.", 
                    RowBox[{"t", "\[Rule]", " ", 
                    RowBox[{"MmRNA", "[", 
                    RowBox[{"[", 
                    RowBox[{"i", ",", "1"}], "]"}], "]"}]}]}], "]"}], ")"}]}],
                     ")"}], "/", "10"}], ")"}], "2"], ",", " ", 
                 RowBox[{"{", 
                  RowBox[{"j", ",", "2", ",", 
                   RowBox[{"Length", "[", 
                    RowBox[{"MmRNA", "[", 
                    RowBox[{"[", "i", "]"}], "]"}], "]"}]}], "}"}]}], "]"}], 
               ",", " ", 
               RowBox[{"{", 
                RowBox[{"i", ",", "1", ",", 
                 RowBox[{"Length", "[", "MmRNA", "]"}]}], "}"}]}], "]"}], 
             ")"}]}], ")"}], "/", "386"}]}], ";", 
        StyleBox["\[IndentingNewLine]",
         FontSize->14], 
        StyleBox[
         RowBox[{"{", 
          RowBox[{
           RowBox[{"ToString", "[", 
            RowBox[{"Param", "[", 
             RowBox[{"[", 
              RowBox[{"Ith", ",", "1"}], "]"}], "]"}], "]"}], ",", "Per", ",",
            "  ", 
           RowBox[{"Err", "/", "0.44"}]}], "}"}],
         FontSize->14]}]}], 
      StyleBox["]",
       FontSize->14]}], 
     StyleBox[",",
      FontSize->14], 
     StyleBox[" ",
      FontSize->14], 
     StyleBox[
      RowBox[{"{", 
       RowBox[{"i", ",", "1", ",", "3000"}], "}"}],
      FontSize->14]}], 
    StyleBox["]",
     FontSize->14]}]}], 
  StyleBox[";",
   FontSize->14]}]], "Input",
 CellChangeTimes->{{3.5454498211488557`*^9, 3.545449892990965*^9}, {
   3.5454499251598043`*^9, 3.5454499529953966`*^9}, {3.5454502767049117`*^9, 
   3.545450289657653*^9}, {3.545451344369979*^9, 3.545451376250802*^9}, {
   3.5454514261266546`*^9, 3.5454514791246862`*^9}, {3.5454515247642965`*^9, 
   3.5454515538509607`*^9}, {3.5454521920412617`*^9, 3.545452196781533*^9}, {
   3.545452260921201*^9, 3.545452330791198*^9}, {3.5454544842152443`*^9, 
   3.545454494128811*^9}, {3.5454585025130777`*^9, 3.5454585087584343`*^9}, {
   3.545536497626172*^9, 3.5455365302360373`*^9}, {3.545536585017171*^9, 
   3.5455366479247694`*^9}, {3.5455791573263445`*^9, 3.545579176142421*^9}, {
   3.545579218135823*^9, 3.5455792182948318`*^9}, {3.5455794442067533`*^9, 
   3.5455794443417606`*^9}, {3.5456341110568037`*^9, 3.545634115502058*^9}, {
   3.545634167034005*^9, 3.545634174327422*^9}, {3.5456357857385902`*^9, 
   3.5456358219566617`*^9}, {3.54563621163795*^9, 3.545636224088662*^9}, {
   3.5456369337002497`*^9, 3.5456369422827406`*^9}, {3.5456369902244825`*^9, 
   3.5456369948067446`*^9}, 3.5456382599361057`*^9, {3.546695676554276*^9, 
   3.5466956881429386`*^9}, {3.546695740909957*^9, 3.5466957424620457`*^9}, {
   3.5466958233126698`*^9, 3.546695845215923*^9}, {3.5490948986686363`*^9, 
   3.549095010331023*^9}, {3.549095052994463*^9, 3.5490950594208307`*^9}, {
   3.549095137954323*^9, 3.5490951898272896`*^9}, {3.5490960206638107`*^9, 
   3.5490960227739315`*^9}, 3.549097830944353*^9, {3.549098288699535*^9, 
   3.5490982897755966`*^9}, {3.549098350788086*^9, 3.549098372692339*^9}, {
   3.549098445494503*^9, 3.5490984531789427`*^9}, {3.5490993019344883`*^9, 
   3.549099303441575*^9}, {3.549104051643156*^9, 3.549104051916172*^9}, {
   3.5491040919464617`*^9, 3.5491041028530855`*^9}, {3.5491919445463142`*^9, 
   3.549191944961338*^9}, {3.54919240848385*^9, 3.5491924196024857`*^9}, 
   3.5492749599569597`*^9, {3.55144583261022*^9, 3.5514458395113087`*^9}, {
   3.556451472154315*^9, 3.5564514757115183`*^9}, {3.5564515118095827`*^9, 
   3.556451514801754*^9}, {3.5564530667095184`*^9, 3.5564530875687113`*^9}, {
   3.5772009730539136`*^9, 3.577200973374932*^9}, {3.5772019558551264`*^9, 
   3.577201956233148*^9}, 3.5772020095511975`*^9, {3.5772021337102995`*^9, 
   3.577202134176326*^9}, {3.577263229048829*^9, 3.5772632543032737`*^9}, {
   3.5772638953119373`*^9, 3.5772639035534086`*^9}, {3.589220527631263*^9, 
   3.589220656216617*^9}, {3.589220693712762*^9, 3.58922074718182*^9}, {
   3.5892207806837363`*^9, 3.5892208286584806`*^9}, {3.5892209072479753`*^9, 
   3.5892209164675026`*^9}, {3.5892209668973875`*^9, 3.5892209694015303`*^9}, 
   3.589222446243001*^9}],

Cell["\<\
Code for plotting epsilon deviation from the best fit versus parameter \
deviation from the best fitted\
\>", "Text",
 CellChangeTimes->{{3.549101447025181*^9, 3.549101449585327*^9}, 
   3.5771876935353684`*^9, {3.5771878848103085`*^9, 3.5771878983770847`*^9}, {
   3.57726186272568*^9, 3.577261872376232*^9}, {3.5772619027089667`*^9, 
   3.577261933164709*^9}, 3.5772621220935144`*^9, {3.5772621643639326`*^9, 
   3.5772621742384973`*^9}, {3.5772623598821154`*^9, 3.577262394981123*^9}, {
   3.57726246817931*^9, 3.577262475154709*^9}, {3.5772632640748324`*^9, 
   3.5772633413372517`*^9}, {3.5892298132863717`*^9, 3.589229814705453*^9}, {
   3.5898609541813235`*^9, 3.589860956477455*^9}},
 FontSize->14,
 Background->RGBColor[1, 0.9, 0.8]],

Cell[BoxData[
 RowBox[{
  RowBox[{"(*", 
   RowBox[{
    RowBox[{"epsilon", " ", "n"}], "=", 
    RowBox[{"5", " ", "model", " ", "fit"}]}], "*)"}], "\[IndentingNewLine]", 
  RowBox[{
   RowBox[{
    RowBox[{"PlotConst1", "[", 
     RowBox[{"x_", ",", " ", "Color_", ",", "y_", ",", "T_", ",", "Range_"}], 
     "]"}], ":=", 
    RowBox[{"Block", "[", 
     RowBox[{
      RowBox[{"{", 
       RowBox[{"T1", ",", "T2"}], "}"}], ",", 
      RowBox[{
       RowBox[{"T1", "=", 
        RowBox[{
         RowBox[{"Reap", "[", 
          RowBox[{"Do", "[", 
           RowBox[{
            RowBox[{"If", "[", 
             RowBox[{
              RowBox[{"StringMatchQ", "[", 
               RowBox[{
                RowBox[{"T", "[", 
                 RowBox[{"[", 
                  RowBox[{"j", ",", "1"}], "]"}], "]"}], ",", 
                RowBox[{"ToString", "[", "x", "]"}]}], "]"}], ",", " ", 
              RowBox[{"Sow", "[", "j", "]"}], ",", " ", 
              RowBox[{"Sow", "[", 
               RowBox[{"{", "}"}], "]"}]}], "]"}], ",", " ", 
            RowBox[{"{", 
             RowBox[{"j", ",", "1", ",", "1000"}], "}"}]}], "]"}], "]"}], "//",
          "Flatten"}]}], ";", "\[IndentingNewLine]", 
       RowBox[{
        StyleBox["T2",
         FontSize->14], 
        StyleBox["=",
         FontSize->14], 
        RowBox[{
         StyleBox["Table",
          FontSize->14], 
         StyleBox["[",
          FontSize->14], 
         RowBox[{
          RowBox[{
           StyleBox["T",
            FontSize->14], 
           StyleBox["[",
            FontSize->14], 
           RowBox[{
            StyleBox["[",
             FontSize->14], 
            RowBox[{"T1", "[", 
             RowBox[{"[", "i", "]"}], "]"}], "]"}], "]"}], ",", " ", 
          RowBox[{"{", 
           RowBox[{"i", ",", "2", ",", " ", 
            RowBox[{"Length", "[", "T1", "]"}]}], "}"}]}], "]"}]}], ";", "\n", 
       RowBox[{"ListPlot", "[", 
        RowBox[{
         StyleBox[
          RowBox[{"T2", "[", 
           RowBox[{"[", 
            RowBox[{"All", ",", 
             RowBox[{"2", ";;", "3"}]}], "]"}], "]"}],
          FontSize->14], 
         StyleBox[",",
          FontSize->14], 
         StyleBox[" ",
          FontSize->14], 
         RowBox[{
          StyleBox["PlotMarkers",
           FontSize->14], 
          StyleBox["\[Rule]",
           FontSize->14], 
          RowBox[{
           StyleBox["{",
            FontSize->14], " ", 
           RowBox[{"\[FilledCircle]", ",", " ", "10"}], "}"}]}], ",", " ", 
         RowBox[{"PlotStyle", "\[Rule]", " ", "Color"}], ",", " ", 
         RowBox[{"Frame", "\[Rule]", " ", 
          RowBox[{"{", 
           RowBox[{
           "True", ",", " ", "True", ",", "False", ",", " ", "False"}], 
           "}"}]}], ",", 
         RowBox[{"FrameStyle", "\[Rule]", 
          RowBox[{"Thickness", "[", "0.0025", "]"}]}], ",", "  ", 
         RowBox[{"BaseStyle", "\[Rule]", 
          RowBox[{"{", 
           RowBox[{
            RowBox[{"FontFamily", "\[Rule]", "\"\<Helvetica\>\""}], ",", 
            RowBox[{"FontSize", "\[Rule]", "18"}], ",", 
            RowBox[{"FontWeight", "\[Rule]", "\"\<Bold\>\""}]}], "}"}]}], " ",
          ",", 
         RowBox[{"FrameLabel", "\[Rule]", 
          RowBox[{"{", 
           RowBox[{
           "\"\<Fold dev. paramter\>\"", ",", "\"\<Fold dev. best fit\>\""}], 
           "}"}]}], ",", 
         RowBox[{"PlotLabel", "\[Rule]", 
          RowBox[{"ToString", "[", "y", "]"}]}], ",", 
         RowBox[{"PlotRange", "\[Rule]", " ", 
          RowBox[{"{", 
           RowBox[{"All", ",", 
            RowBox[{"{", 
             RowBox[{"0", ",", "Range"}], "}"}]}], "}"}]}]}], "]"}]}]}], 
     "]"}]}], "\n", 
   RowBox[{"(*", 
    RowBox[{
     RowBox[{"epsilon", "  ", "n"}], "=", 
     RowBox[{
     "5", " ", "model", " ", "refit", " ", "to", " ", "perturbed", " ", 
      "dataset"}]}], "*)"}], "\[IndentingNewLine]", 
   RowBox[{
    RowBox[{"PlotConst2", "[", 
     RowBox[{"x_", ",", " ", "Color_", ",", "y_", ",", "T_", ",", "Range_"}], 
     "]"}], ":=", 
    RowBox[{"Block", "[", 
     RowBox[{
      RowBox[{"{", 
       RowBox[{"T1", ",", "T2"}], "}"}], ",", 
      RowBox[{
       RowBox[{"T1", "=", 
        RowBox[{
         RowBox[{"Reap", "[", 
          RowBox[{"Do", "[", 
           RowBox[{
            RowBox[{"If", "[", 
             RowBox[{
              RowBox[{"StringMatchQ", "[", 
               RowBox[{
                RowBox[{"T", "[", 
                 RowBox[{"[", 
                  RowBox[{"j", ",", "1"}], "]"}], "]"}], ",", 
                RowBox[{"ToString", "[", "x", "]"}]}], "]"}], ",", " ", 
              RowBox[{"Sow", "[", "j", "]"}], ",", " ", 
              RowBox[{"Sow", "[", 
               RowBox[{"{", "}"}], "]"}]}], "]"}], ",", " ", 
            RowBox[{"{", 
             RowBox[{"j", ",", "1", ",", "1000"}], "}"}]}], "]"}], "]"}], "//",
          "Flatten"}]}], ";", "\[IndentingNewLine]", 
       RowBox[{
        StyleBox["T2",
         FontSize->14], 
        StyleBox["=",
         FontSize->14], 
        RowBox[{
         StyleBox["Table",
          FontSize->14], 
         StyleBox["[",
          FontSize->14], 
         RowBox[{
          RowBox[{
           StyleBox["T",
            FontSize->14], 
           StyleBox["[",
            FontSize->14], 
           RowBox[{
            StyleBox["[",
             FontSize->14], 
            RowBox[{"T1", "[", 
             RowBox[{"[", "i", "]"}], "]"}], "]"}], "]"}], ",", " ", 
          RowBox[{"{", 
           RowBox[{"i", ",", "2", ",", " ", 
            RowBox[{"Length", "[", "T1", "]"}]}], "}"}]}], "]"}]}], ";", "\n", 
       RowBox[{"ListPlot", "[", 
        RowBox[{
         StyleBox[
          RowBox[{"T2", "[", 
           RowBox[{"[", 
            RowBox[{"All", ",", 
             RowBox[{"{", 
              RowBox[{"2", ",", "4"}], "}"}]}], "]"}], "]"}],
          FontSize->14], 
         StyleBox[",",
          FontSize->14], 
         StyleBox[" ",
          FontSize->14], 
         RowBox[{
          StyleBox["PlotMarkers",
           FontSize->14], 
          StyleBox["\[Rule]",
           FontSize->14], 
          RowBox[{
           StyleBox["{",
            FontSize->14], " ", 
           RowBox[{"\[FilledCircle]", ",", " ", "10"}], "}"}]}], ",", " ", 
         RowBox[{"PlotStyle", "\[Rule]", " ", "Color"}], ",", " ", 
         RowBox[{"Frame", "\[Rule]", " ", 
          RowBox[{"{", 
           RowBox[{
           "True", ",", " ", "True", ",", "False", ",", " ", "False"}], 
           "}"}]}], ",", 
         RowBox[{"FrameStyle", "\[Rule]", 
          RowBox[{"Thickness", "[", "0.0025", "]"}]}], ",", "  ", 
         RowBox[{"BaseStyle", "\[Rule]", 
          RowBox[{"{", 
           RowBox[{
            RowBox[{"FontFamily", "\[Rule]", "\"\<Helvetica\>\""}], ",", 
            RowBox[{"FontSize", "\[Rule]", "18"}], ",", 
            RowBox[{"FontWeight", "\[Rule]", "\"\<Bold\>\""}]}], "}"}]}], " ",
          ",", 
         RowBox[{"FrameLabel", "\[Rule]", 
          RowBox[{"{", 
           RowBox[{
           "\"\<Fold dev constant\>\"", ",", "\"\<Fold dev best fit\>\""}], 
           "}"}]}], ",", 
         RowBox[{"PlotLabel", "\[Rule]", 
          RowBox[{"ToString", "[", "y", "]"}]}], ",", 
         RowBox[{"PlotRange", "\[Rule]", " ", 
          RowBox[{"{", 
           RowBox[{"All", ",", 
            RowBox[{"{", 
             RowBox[{"0", ",", "Range"}], "}"}]}], "}"}]}]}], "]"}]}]}], 
     "]"}]}], "\[IndentingNewLine]", 
   RowBox[{"(*", 
    RowBox[{
     RowBox[{"epsilon", "  ", "n"}], "=", 
     RowBox[{
     "5", " ", "model", " ", "validation", " ", "fit", " ", "to", " ", 
      "mature", " ", "mRNA", " ", "deacy"}]}], "*)"}], "\[IndentingNewLine]", 
   RowBox[{
    RowBox[{"PlotConst3", "[", 
     RowBox[{"x_", ",", " ", "Color_", ",", "y_", ",", "T_", ",", "Range_"}], 
     "]"}], ":=", 
    RowBox[{"Block", "[", 
     RowBox[{
      RowBox[{"{", 
       RowBox[{"T1", ",", "T2"}], "}"}], ",", 
      RowBox[{
       RowBox[{"T1", "=", 
        RowBox[{
         RowBox[{"Reap", "[", 
          RowBox[{"Do", "[", 
           RowBox[{
            RowBox[{"If", "[", 
             RowBox[{
              RowBox[{"StringMatchQ", "[", 
               RowBox[{
                RowBox[{"T", "[", 
                 RowBox[{"[", 
                  RowBox[{"j", ",", "1"}], "]"}], "]"}], ",", 
                RowBox[{"ToString", "[", "x", "]"}]}], "]"}], ",", " ", 
              RowBox[{"Sow", "[", "j", "]"}], ",", " ", 
              RowBox[{"Sow", "[", 
               RowBox[{"{", "}"}], "]"}]}], "]"}], ",", " ", 
            RowBox[{"{", 
             RowBox[{"j", ",", "1", ",", "1000"}], "}"}]}], "]"}], "]"}], "//",
          "Flatten"}]}], ";", "\[IndentingNewLine]", 
       RowBox[{
        StyleBox["T2",
         FontSize->14], 
        StyleBox["=",
         FontSize->14], 
        RowBox[{
         StyleBox["Table",
          FontSize->14], 
         StyleBox["[",
          FontSize->14], 
         RowBox[{
          RowBox[{
           StyleBox["T",
            FontSize->14], 
           StyleBox["[",
            FontSize->14], 
           RowBox[{
            StyleBox["[",
             FontSize->14], 
            RowBox[{"T1", "[", 
             RowBox[{"[", "i", "]"}], "]"}], "]"}], "]"}], ",", " ", 
          RowBox[{"{", 
           RowBox[{"i", ",", "2", ",", " ", 
            RowBox[{"Length", "[", "T1", "]"}]}], "}"}]}], "]"}]}], ";", "\n", 
       RowBox[{"ListPlot", "[", 
        RowBox[{
         StyleBox[
          RowBox[{"T2", "[", 
           RowBox[{"[", 
            RowBox[{"All", ",", 
             RowBox[{"{", 
              RowBox[{"2", ",", "5"}], "}"}]}], "]"}], "]"}],
          FontSize->14], 
         StyleBox[",",
          FontSize->14], 
         StyleBox[" ",
          FontSize->14], 
         RowBox[{
          StyleBox["PlotMarkers",
           FontSize->14], 
          StyleBox["\[Rule]",
           FontSize->14], 
          RowBox[{
           StyleBox["{",
            FontSize->14], " ", 
           RowBox[{"\[FilledCircle]", ",", " ", "10"}], "}"}]}], ",", " ", 
         RowBox[{"PlotStyle", "\[Rule]", " ", "Color"}], ",", " ", 
         RowBox[{"Frame", "\[Rule]", " ", 
          RowBox[{"{", 
           RowBox[{
           "True", ",", " ", "True", ",", "False", ",", " ", "False"}], 
           "}"}]}], ",", 
         RowBox[{"FrameStyle", "\[Rule]", 
          RowBox[{"Thickness", "[", "0.0025", "]"}]}], ",", "  ", 
         RowBox[{"BaseStyle", "\[Rule]", 
          RowBox[{"{", 
           RowBox[{
            RowBox[{"FontFamily", "\[Rule]", "\"\<Helvetica\>\""}], ",", 
            RowBox[{"FontSize", "\[Rule]", "18"}], ",", 
            RowBox[{"FontWeight", "\[Rule]", "\"\<Bold\>\""}]}], "}"}]}], " ",
          ",", 
         RowBox[{"FrameLabel", "\[Rule]", 
          RowBox[{"{", 
           RowBox[{
           "\"\<Fold dev constant\>\"", ",", "\"\<Fold dev best fit\>\""}], 
           "}"}]}], ",", 
         RowBox[{"PlotLabel", "\[Rule]", 
          RowBox[{"ToString", "[", "y", "]"}]}], ",", 
         RowBox[{"PlotRange", "\[Rule]", " ", 
          RowBox[{"{", 
           RowBox[{"All", ",", 
            RowBox[{"{", 
             RowBox[{"0", ",", "Range"}], "}"}]}], "}"}]}]}], "]"}]}]}], 
     "]"}]}], "\[IndentingNewLine]"}]}]], "Input",
 CellChangeTimes->{{3.5104873412032237`*^9, 3.5104873644025507`*^9}, {
   3.5104874145494184`*^9, 3.510487588813386*^9}, {3.5104877134875174`*^9, 
   3.5104877360968103`*^9}, {3.5104878910246716`*^9, 3.510487891205682*^9}, {
   3.5104881517265825`*^9, 3.5104881864305677`*^9}, {3.510488268787278*^9, 
   3.510488287502349*^9}, {3.5104910910832715`*^9, 3.5104911014528646`*^9}, {
   3.510491133637706*^9, 3.5104911351537924`*^9}, {3.510491171412866*^9, 
   3.5104912679433875`*^9}, {3.51049151555755*^9, 3.5104915492314763`*^9}, {
   3.5104916384385786`*^9, 3.510491655452552*^9}, {3.5104918782362943`*^9, 
   3.51049188917692*^9}, {3.5104919666883535`*^9, 3.5104919684284525`*^9}, {
   3.510492870620055*^9, 3.5104928743712697`*^9}, {3.5104929399610214`*^9, 
   3.5104929413401003`*^9}, {3.5104931148870263`*^9, 3.510493117186158*^9}, {
   3.5104932017749968`*^9, 3.510493210120474*^9}, {3.510567856704076*^9, 
   3.5105679512484837`*^9}, {3.510568055794463*^9, 3.5105680586866283`*^9}, {
   3.510568130497736*^9, 3.510568221907964*^9}, {3.5105682775271454`*^9, 
   3.510568279922282*^9}, {3.510573841192518*^9, 3.510573847915902*^9}, {
   3.510596577875456*^9, 3.5105965883060527`*^9}, {3.510596866018937*^9, 
   3.51059687044219*^9}, {3.5105971153491983`*^9, 3.510597130847084*^9}, {
   3.5105972138758335`*^9, 3.5105973014688435`*^9}, {3.5105976049992046`*^9, 
   3.510597855440529*^9}, {3.5109833762231116`*^9, 3.5109834282570877`*^9}, 
   3.511673841621922*^9, {3.5116765242403593`*^9, 3.511676536517061*^9}, {
   3.5117573826038475`*^9, 3.5117573849038506`*^9}, {3.5456353468284855`*^9, 
   3.5456353758481455`*^9}, 3.545637001766143*^9, {3.545638959684129*^9, 
   3.545638959857139*^9}, {3.5457274597511005`*^9, 3.545727477679126*^9}, {
   3.5466964254721117`*^9, 3.546696425732126*^9}, {3.5491043613688717`*^9, 
   3.5491043719954796`*^9}, {3.54910453599886*^9, 3.5491045414311705`*^9}, {
   3.5564515551850643`*^9, 3.556451586026828*^9}, {3.577263744600317*^9, 
   3.5772637675476294`*^9}, {3.5772638354565134`*^9, 3.577263883103239*^9}, {
   3.5772639410895557`*^9, 3.5772639768125987`*^9}, 3.589627448612315*^9, {
   3.589627821481343*^9, 3.589627822738415*^9}}],

Cell["\<\
Plots of the complete n=5 model fit sensitivity to independent  parameter \
perturbations (Fig. S12)\
\>", "Text",
 CellChangeTimes->{{3.549101447025181*^9, 3.549101449585327*^9}, 
   3.5771876935353684`*^9, {3.5771878848103085`*^9, 3.5771878983770847`*^9}, {
   3.57726186272568*^9, 3.577261872376232*^9}, {3.5772619027089667`*^9, 
   3.577261933164709*^9}, 3.5772621220935144`*^9, {3.5772621643639326`*^9, 
   3.5772621742384973`*^9}, {3.5772623598821154`*^9, 3.577262394981123*^9}, {
   3.57726246817931*^9, 3.577262475154709*^9}, {3.5772633452834773`*^9, 
   3.577263435035611*^9}, {3.577263581556991*^9, 3.5772635864882736`*^9}, {
   3.5772636955685124`*^9, 3.5772637143455863`*^9}, {3.5898608647832108`*^9, 
   3.589860871853615*^9}, {3.589860986774188*^9, 3.5898609880072584`*^9}},
 FontSize->14,
 Background->RGBColor[1, 0.9, 0.8]],

Cell[CellGroupData[{

Cell[BoxData[
 RowBox[{"GraphicsGrid", "[", 
  RowBox[{"{", 
   RowBox[{
    RowBox[{"{", 
     RowBox[{
      RowBox[{"PlotConst1", "[", 
       RowBox[{"kact", ",", " ", "Green", ",", "kact", ",", 
        StyleBox["ErrIndepTable",
         FontSize->14], 
        StyleBox[",",
         FontSize->14], 
        StyleBox["10",
         FontSize->14]}], "]"}], ",", 
      RowBox[{"PlotConst1", "[", 
       RowBox[{"kdea", ",", " ", "Red", ",", "kdea", ",", 
        StyleBox["ErrIndepTable",
         FontSize->14], 
        StyleBox[",",
         FontSize->14], 
        StyleBox["10",
         FontSize->14]}], "]"}]}], "}"}], ",", 
    RowBox[{"{", 
     RowBox[{
      RowBox[{"PlotConst1", "[", 
       RowBox[{"krev", ",", " ", "Blue", ",", "krev", ",", 
        StyleBox["ErrIndepTable",
         FontSize->14], 
        StyleBox[",",
         FontSize->14], 
        StyleBox["10",
         FontSize->14]}], "]"}], ",", 
      RowBox[{"PlotConst1", "[", 
       RowBox[{"kini", ",", " ", "Black", ",", "kini", ",", 
        StyleBox["ErrIndepTable",
         FontSize->14], 
        StyleBox[",",
         FontSize->14], 
        StyleBox["10",
         FontSize->14]}], "]"}]}], "}"}], ",", " ", 
    RowBox[{"{", 
     RowBox[{
      RowBox[{"PlotConst1", "[", 
       RowBox[{"kelo", ",", " ", "Purple", ",", " ", "kelo", ",", 
        StyleBox["ErrIndepTable",
         FontSize->14], 
        StyleBox[",",
         FontSize->14], "10"}], "]"}], ",", " ", 
      RowBox[{"PlotConst1", "[", 
       RowBox[{"kspl", ",", " ", "Orange", ",", " ", "kspl", ",", 
        StyleBox["ErrIndepTable",
         FontSize->14], 
        StyleBox[",",
         FontSize->14], "10"}], "]"}]}], "}"}], ",", 
    RowBox[{"{", 
     RowBox[{
      RowBox[{"PlotConst1", "[", 
       RowBox[{"kmat", ",", " ", "Cyan", ",", "kmat", ",", 
        StyleBox["ErrIndepTable",
         FontSize->14], 
        StyleBox[",",
         FontSize->14], 
        StyleBox["10",
         FontSize->14]}], "]"}], ",", 
      RowBox[{"PlotConst1", "[", 
       RowBox[{"kdeg", ",", " ", "Magenta", ",", "kdeg", ",", 
        StyleBox["ErrIndepTable",
         FontSize->14], 
        StyleBox[",",
         FontSize->14], 
        StyleBox["10",
         FontSize->14]}], "]"}]}], "}"}]}], "}"}], "]"}]], "Input",
 CellChangeTimes->{
  3.5456352488098793`*^9, {3.545635381262455*^9, 3.5456354065959044`*^9}, {
   3.5456354376646814`*^9, 3.5456354436780252`*^9}, {3.5456354756938562`*^9, 
   3.5456355150111055`*^9}, {3.545635566247036*^9, 3.545635575128544*^9}, 
   3.5456356318077855`*^9, {3.5491044470697737`*^9, 3.5491044744243383`*^9}, {
   3.589628031868376*^9, 3.589628065290288*^9}}],

Cell[BoxData[
 GraphicsBox[{{}, {{InsetBox[
      GraphicsBox[GraphicsComplexBox[CompressedData["
1:eJy9l3k0lfsax7e9Ddu2TZmnEzJnLGOG38MxdGQukRTHzBFKpUmRZHZk5iAH
lXIiN1PClbpkSHQUOchQDkptm20e7rl3rbvfs+w/Wmfdde+71rve9Vm/4fk+
v9/zrO96pTyCHbzxOBxu7o/3X1/ljxc3E3qWUZ2jqMIqIsJ2bmCbcLaKW0Ft
ngdI9oMkSAk/7qJ3nhX8UlPDavQ0GMYDB3qMWw7NIf4+PnntNAo6nfZlbE8j
B/guJ8o9k9eHvtMtMeIPNxDHYiCf02FBSBkVU+oPfo8Cfl7pfCmNByUpnecV
JWTo5cHL8lANALerxead+BCaz6BtvariYdg/s22IS3I/CXKGnuit2urClGfu
DGjQ0N3Aa6ML6Wtof+hspLvRJtrdMbEjuVSIIf77iIfKz89tIp32HfEjusLg
nm35xvzjOnr5xMKEHMHPoE9drqlPh0aCIdWl069u6jHo6+KNM/HG46FAYJ7b
pnEXlL6s7u0JYAYpDQXjMdfd8H56uXUpAQ9XWkqrLh+X/are5Cbh4kuzJLg6
5GHXnKIHp0OJofsjqMis/mJGWgwVbddP3Ow/Edo7idrb/Oaov6yj7flQKaHF
ri+JoLHucbwyUgumfLvwxQ4bKIN3RxXppADwz5TpC71lhYEwHU2ZDxpAuv1R
fNgBB91qLNpSIxKgIFKyR7CcA+yo/GQCSZ8h3795dUhEniJD9L6Js4eSDcCd
2yHRpGkNbZ5rtv80wgtG3YtuZXnMcLBrQsSDoAyJX158bqreQI9/ax4sdRUE
QX/PW+J5nEBsNlpKHDWCqYjWJTdnPHA4zPfXNsvAulFe51DDIjq3Ffam7AET
LKuLmdnZj6KjoXUhfiIcECIe42luj4eDlYazkmUyDOfFn/OwxzF6HnkKexPq
DGmoSu48y2TkPHpACeLh30tDz3+Gu8h9GkWcUAuZzl1EwoT7inVnetAIrTHN
76gYqCvIK3uOb6IKvcHHQcYicE1bfqMpiIaCFBQl5O+vI1zztcefbw6irEw3
Ct8QL2SqMD1feccMC/PLaxyTyhBSF6mb/GEUWa7V3Dpzix0ki5VzDE8MotzD
se8vMe9guD+79UhBn+oJVCk8+eDSZQKo17K1TJqxQivf6fyyEXUwZXZ6HhGM
h8u4twPAJstwn8tFFoe9tgYQ7SdVAkGdD6yCktoDv11HxZJvNq0JfOAnfV+N
t2UUeRN7XdfW2WFVecirygYPqjVRi/bFMgz3b2Umen/2FhOUBIuGuJdJQ2wA
L5umKDdAs0Tn6zkALwv9Yuvf2cDFdczXqXcvlP7oPhZl+wkFEUSVF3ZS0TPb
X5z+nrSGXil6tOac5YXsmdnrgSwbyHDQ8ZfEBn5Qvphb1mFIRXOB6jEp63PI
1Vj3J6Y4GoqstsoxVdhABjGC6cIuNFQeqUVpt15Hlx7b3Rx6i4fhd5olN23l
wNnLUfEezwISGe8NmOFcQtvrLyJ35u79qE/IxSP/hOHUHIol5VdX+3KCW4aw
dFiYEUM9qp5Ij8P9yg6yJh+2qoN0oMB87EywIwn01a8mlfvrMtSjnbnXA3OV
KUQSGgquUV9BzGV8t3ncllA2rWWuKY4AIRJvCplffEYN8hRCgDEFba9fqn/j
NdOzRKgpP3yxdlATvGRqvuf3m0efPJJLfd4vIB5hcVKH7CwKf1WRoWczh5Y5
Fq26bwwjie/u7iWZckPI7RmvvRYfUPIPtB0z5Tiok4x4K4IbR3e6V0VMuNig
8Acr+yQCE1zZzSJf2C8Jy1uH1SZKl1FbLU+GRQ0b8KOQcudUDiA6TwqE/roP
7GhFrKzeQ6iaK6wm5TIPfK1/eoyjlqzzx9Ge4DtBlTUssL2f3MNkw0j/6Ee7
tHSzYg34ISQLiM9OUlGq5BX9975UFFu+uqQlO4eMiBKi4h4U9OB1soJf3Tya
mDR9dnaUxtCPNruVQy55MEGjoGLj1qQUQ39Oub2LOpK9itbyrpiyzXN9tV/j
LTJ6nJ8ywz2+33e6RyuD+4vWeQXlSWTVbV92IWETfa1/x5PTD6ktscFdc+mp
0s97gcKaeiSehQi4fz8y4JNf+O7UESY6RzmGsr0IwHj8e7HSCCqOzsVKlU9w
SpvoP9wgt5vXYhLjHkXDjbQEbP0FcsmjSxXL9PEpq5WXli3zdCY+GevJbVyj
867O1onzFGx9xUJHc3QaxoX830nE5GC8bOA1phiPsbRmfq2KAJ7Oni6OMyx/
4tLN3QX169j8adNo6FrD8gvgzPP9UWCLrsf4WNGZO6c26Byicz1FnBvbL7z4
JeHuDoxjic4zv/8pXmvpTb4bjVi8YJufPPM3MN6I12uyVsHY1dioXioYY912
/8yxFIyf3V6c/aEA0zvaeuzWyawlur6VH71pq0WYfnMVowUR11U6czbcG5Ft
W6dzx2KOY81BGp1v1Gj7pdth80W67hRlsmB8jnvMII1pjs5n3uxzL/jTeq4m
g5FWVix/3AWhx57sGNecIRYZULF8VIXMUL0vlk+6RGeTsBzGVx3vjfTfwPKJ
H1nkSx7G6qXD7Wlp2q8YpxuY8PLMYXzU2SmqxhOLt++bp4cCgrD9eL81ru+e
xsY1n0g2JClh8d1thPcYaWD5uSvaX8yKx857WswqW5KAxTNtUJoJScDmP70g
3dwmgcWrZN2aZV/C4h0PlxPIW8FYv+9FoSwZY69T/jLJlhi3HFhu+GKL9dPg
hL6a+zTG2/3ZpCKsK8KWCEIN12VPpmrC2fAbWfK9ZLh5Qnw419IQNoeTUkeV
OIHGq/ehasPwL/tzz1Dn561gMnh9s3z9aJwBZJe0ifW6cQBbe+gjCNnH4M8d
zzxxtgfZIbOeTVj4ojZAfZ/zGzM8HJuPC/SPlfmf+3PAZjj0sZFAt7HBX6xP
h8GfWwvCDa4ROGGPk5MuT4Uhgz8PBmiXEaQ54YvamMjGR0PwMS/AFe5ngYEO
AUq+pSpQdK0Pdm8ww+L5lQGVAypw3NvyarsfO5TwnK78WKwNEf6d2Wx9RLgc
Y615Pl7rL/uzx6PrPscUCbCe1eP97Xfy0LWk5aKoQobY1zj535gN/u/+fOrR
zgoiBQ8UmkD/RLocgz/bZSWGpu1ih2OPngxkSmoDWUvSe+IdCSRqDwiYnNWD
7f5cJzt3IaGIFRJfO3J7RmnAf+vPBaIiw3HBXJB3KOuYlBkw+HMml064dAUZ
0rv9HAZZDRn8WfnhOvKYIYKr6CvLG1VasJhNRVGfyeAy+6FWJtoQPl0cTxLS
4YIjPudHlMnA4M/im6wirLfIMHHv6m+P//h/fJUyyhV9kgDGJoYOfaoK4HOo
17XIhgSexmaXE1x16f6cljhhuoddE/4Jw0wdtA==
        "], {
         {RGBColor[0, 1, 0], InsetBox[
           StyleBox["\[FilledCircle]",
            StripOnInput->False,
            FontSize->10], 2], InsetBox[
           StyleBox["\[FilledCircle]",
            StripOnInput->False,
            FontSize->10], 4], InsetBox[
           StyleBox["\[FilledCircle]",
            StripOnInput->False,
            FontSize->10], 5], InsetBox[
           StyleBox["\[FilledCircle]",
            StripOnInput->False,
            FontSize->10], 7], InsetBox[
           StyleBox["\[FilledCircle]",
            StripOnInput->False,
            FontSize->10], 10], InsetBox[
           StyleBox["\[FilledCircle]",
            StripOnInput->False,
            FontSize->10], 12], InsetBox[
           StyleBox["\[FilledCircle]",
            StripOnInput->False,
            FontSize->10], 13], InsetBox[
           StyleBox["\[FilledCircle]",
            StripOnInput->False,
            FontSize->10], 16], InsetBox[
           StyleBox["\[FilledCircle]",
            StripOnInput->False,
            FontSize->10], 19], InsetBox[
           StyleBox["\[FilledCircle]",
            StripOnInput->False,
            FontSize->10], 20], InsetBox[
           StyleBox["\[FilledCircle]",
            StripOnInput->False,
            FontSize->10], 21], InsetBox[
           StyleBox["\[FilledCircle]",
            StripOnInput->False,
            FontSize->10], 23], InsetBox[
           StyleBox["\[FilledCircle]",
            StripOnInput->False,
            FontSize->10], 24], InsetBox[
           StyleBox["\[FilledCircle]",
            StripOnInput->False,
            FontSize->10], 25], InsetBox[
           StyleBox["\[FilledCircle]",
            StripOnInput->False,
            FontSize->10], 26], InsetBox[
           StyleBox["\[FilledCircle]",
            StripOnInput->False,
            FontSize->10], 27], InsetBox[
           StyleBox["\[FilledCircle]",
            StripOnInput->False,
            FontSize->10], 29], InsetBox[
           StyleBox["\[FilledCircle]",
            StripOnInput->False,
            FontSize->10], 31], InsetBox[
           StyleBox["\[FilledCircle]",
            StripOnInput->False,
            FontSize->10], 32], InsetBox[
           StyleBox["\[FilledCircle]",
            StripOnInput->False,
            FontSize->10], 34], InsetBox[
           StyleBox["\[FilledCircle]",
            StripOnInput->False,
            FontSize->10], 36], InsetBox[
           StyleBox["\[FilledCircle]",
            StripOnInput->False,
            FontSize->10], 37], InsetBox[
           StyleBox["\[FilledCircle]",
            StripOnInput->False,
            FontSize->10], 38], InsetBox[
           StyleBox["\[FilledCircle]",
            StripOnInput->False,
            FontSize->10], 40], InsetBox[
           StyleBox["\[FilledCircle]",
            StripOnInput->False,
            FontSize->10], 42], InsetBox[
           StyleBox["\[FilledCircle]",
            StripOnInput->False,
            FontSize->10], 43], InsetBox[
           StyleBox["\[FilledCircle]",
            StripOnInput->False,
            FontSize->10], 46], InsetBox[
           StyleBox["\[FilledCircle]",
            StripOnInput->False,
            FontSize->10], 47], InsetBox[
           StyleBox["\[FilledCircle]",
            StripOnInput->False,
            FontSize->10], 55], InsetBox[
           StyleBox["\[FilledCircle]",
            StripOnInput->False,
            FontSize->10], 58], InsetBox[
           StyleBox["\[FilledCircle]",
            StripOnInput->False,
            FontSize->10], 60], InsetBox[
           StyleBox["\[FilledCircle]",
            StripOnInput->False,
            FontSize->10], 61], InsetBox[
           StyleBox["\[FilledCircle]",
            StripOnInput->False,
            FontSize->10], 62], InsetBox[
           StyleBox["\[FilledCircle]",
            StripOnInput->False,
            FontSize->10], 66], InsetBox[
           StyleBox["\[FilledCircle]",
            StripOnInput->False,
            FontSize->10], 67], InsetBox[
           StyleBox["\[FilledCircle]",
            StripOnInput->False,
            FontSize->10], 69], InsetBox[
           StyleBox["\[FilledCircle]",
            StripOnInput->False,
            FontSize->10], 70], InsetBox[
           StyleBox["\[FilledCircle]",
            StripOnInput->False,
            FontSize->10], 77], InsetBox[
           StyleBox["\[FilledCircle]",
            StripOnInput->False,
            FontSize->10], 79], InsetBox[
           StyleBox["\[FilledCircle]",
            StripOnInput->False,
            FontSize->10], 81], InsetBox[
           StyleBox["\[FilledCircle]",
            StripOnInput->False,
            FontSize->10], 82], InsetBox[
           StyleBox["\[FilledCircle]",
            StripOnInput->False,
            FontSize->10], 83], InsetBox[
           StyleBox["\[FilledCircle]",
            StripOnInput->False,
            FontSize->10], 84], InsetBox[
           StyleBox["\[FilledCircle]",
            StripOnInput->False,
            FontSize->10], 85], InsetBox[
           StyleBox["\[FilledCircle]",
            StripOnInput->False,
            FontSize->10], 89], InsetBox[
           StyleBox["\[FilledCircle]",
            StripOnInput->False,
            FontSize->10], 90], InsetBox[
           StyleBox["\[FilledCircle]",
            StripOnInput->False,
            FontSize->10], 98], InsetBox[
           StyleBox["\[FilledCircle]",
            StripOnInput->False,
            FontSize->10], 100], InsetBox[
           StyleBox["\[FilledCircle]",
            StripOnInput->False,
            FontSize->10], 101], InsetBox[
           StyleBox["\[FilledCircle]",
            StripOnInput->False,
            FontSize->10], 103], InsetBox[
           StyleBox["\[FilledCircle]",
            StripOnInput->False,
            FontSize->10], 108], InsetBox[
           StyleBox["\[FilledCircle]",
            StripOnInput->False,
            FontSize->10], 110], InsetBox[
           StyleBox["\[FilledCircle]",
            StripOnInput->False,
            FontSize->10], 112], InsetBox[
           StyleBox["\[FilledCircle]",
            StripOnInput->False,
            FontSize->10], 113], InsetBox[
           StyleBox["\[FilledCircle]",
            StripOnInput->False,
            FontSize->10], 114], InsetBox[
           StyleBox["\[FilledCircle]",
            StripOnInput->False,
            FontSize->10], 116], InsetBox[
           StyleBox["\[FilledCircle]",
            StripOnInput->False,
            FontSize->10], 117], InsetBox[
           StyleBox["\[FilledCircle]",
            StripOnInput->False,
            FontSize->10], 118], InsetBox[
           StyleBox["\[FilledCircle]",
            StripOnInput->False,
            FontSize->10], 181], InsetBox[
           StyleBox["\[FilledCircle]",
            StripOnInput->False,
            FontSize->10], 182], InsetBox[
           StyleBox["\[FilledCircle]",
            StripOnInput->False,
            FontSize->10], 183], InsetBox[
           StyleBox["\[FilledCircle]",
            StripOnInput->False,
            FontSize->10], 184], InsetBox[
           StyleBox["\[FilledCircle]",
            StripOnInput->False,
            FontSize->10], 185], InsetBox[
           StyleBox["\[FilledCircle]",
            StripOnInput->False,
            FontSize->10], 186], InsetBox[
           StyleBox["\[FilledCircle]",
            StripOnInput->False,
            FontSize->10], 187], InsetBox[
           StyleBox["\[FilledCircle]",
            StripOnInput->False,
            FontSize->10], 188], InsetBox[
           StyleBox["\[FilledCircle]",
            StripOnInput->False,
            FontSize->10], 189], InsetBox[
           StyleBox["\[FilledCircle]",
            StripOnInput->False,
            FontSize->10], 190], InsetBox[
           StyleBox["\[FilledCircle]",
            StripOnInput->False,
            FontSize->10], 191], InsetBox[
           StyleBox["\[FilledCircle]",
            StripOnInput->False,
            FontSize->10], 192], InsetBox[
           StyleBox["\[FilledCircle]",
            StripOnInput->False,
            FontSize->10], 193], InsetBox[
           StyleBox["\[FilledCircle]",
            StripOnInput->False,
            FontSize->10], 194], InsetBox[
           StyleBox["\[FilledCircle]",
            StripOnInput->False,
            FontSize->10], 195], InsetBox[
           StyleBox["\[FilledCircle]",
            StripOnInput->False,
            FontSize->10], 196], InsetBox[
           StyleBox["\[FilledCircle]",
            StripOnInput->False,
            FontSize->10], 197], InsetBox[
           StyleBox["\[FilledCircle]",
            StripOnInput->False,
            FontSize->10], 198], InsetBox[
           StyleBox["\[FilledCircle]",
            StripOnInput->False,
            FontSize->10], 199], InsetBox[
           StyleBox["\[FilledCircle]",
            StripOnInput->False,
            FontSize->10], 200], InsetBox[
           StyleBox["\[FilledCircle]",
            StripOnInput->False,
            FontSize->10], 201], InsetBox[
           StyleBox["\[FilledCircle]",
            StripOnInput->False,
            FontSize->10], 202], InsetBox[
           StyleBox["\[FilledCircle]",
            StripOnInput->False,
            FontSize->10], 203], InsetBox[
           StyleBox["\[FilledCircle]",
            StripOnInput->False,
            FontSize->10], 204], InsetBox[
           StyleBox["\[FilledCircle]",
            StripOnInput->False,
            FontSize->10], 205], InsetBox[
           StyleBox["\[FilledCircle]",
            StripOnInput->False,
            FontSize->10], 206], InsetBox[
           StyleBox["\[FilledCircle]",
            StripOnInput->False,
            FontSize->10], 207], InsetBox[
           StyleBox["\[FilledCircle]",
            StripOnInput->False,
            FontSize->10], 208], InsetBox[
           StyleBox["\[FilledCircle]",
            StripOnInput->False,
            FontSize->10], 209], InsetBox[
           StyleBox["\[FilledCircle]",
            StripOnInput->False,
            FontSize->10], 210], InsetBox[
           StyleBox["\[FilledCircle]",
            StripOnInput->False,
            FontSize->10], 211], InsetBox[
           StyleBox["\[FilledCircle]",
            StripOnInput->False,
            FontSize->10], 212], InsetBox[
           StyleBox["\[FilledCircle]",
            StripOnInput->False,
            FontSize->10], 213], InsetBox[
           StyleBox["\[FilledCircle]",
            StripOnInput->False,
            FontSize->10], 214], InsetBox[
           StyleBox["\[FilledCircle]",
            StripOnInput->False,
            FontSize->10], 215], InsetBox[
           StyleBox["\[FilledCircle]",
            StripOnInput->False,
            FontSize->10], 216], InsetBox[
           StyleBox["\[FilledCircle]",
            StripOnInput->False,
            FontSize->10], 217], InsetBox[
           StyleBox["\[FilledCircle]",
            StripOnInput->False,
            FontSize->10], 218], InsetBox[
           StyleBox["\[FilledCircle]",
            StripOnInput->False,
            FontSize->10], 219], InsetBox[
           StyleBox["\[FilledCircle]",
            StripOnInput->False,
            FontSize->10], 220], InsetBox[
           StyleBox["\[FilledCircle]",
            StripOnInput->False,
            FontSize->10], 221], InsetBox[
           StyleBox["\[FilledCircle]",
            StripOnInput->False,
            FontSize->10], 222], InsetBox[
           StyleBox["\[FilledCircle]",
            StripOnInput->False,
            FontSize->10], 223], InsetBox[
           StyleBox["\[FilledCircle]",
            StripOnInput->False,
            FontSize->10], 224], InsetBox[
           StyleBox["\[FilledCircle]",
            StripOnInput->False,
            FontSize->10], 225], InsetBox[
           StyleBox["\[FilledCircle]",
            StripOnInput->False,
            FontSize->10], 226], InsetBox[
           StyleBox["\[FilledCircle]",
            StripOnInput->False,
            FontSize->10], 227], InsetBox[
           StyleBox["\[FilledCircle]",
            StripOnInput->False,
            FontSize->10], 228], InsetBox[
           StyleBox["\[FilledCircle]",
            StripOnInput->False,
            FontSize->10], 229], InsetBox[
           StyleBox["\[FilledCircle]",
            StripOnInput->False,
            FontSize->10], 230], InsetBox[
           StyleBox["\[FilledCircle]",
            StripOnInput->False,
            FontSize->10], 231], InsetBox[
           StyleBox["\[FilledCircle]",
            StripOnInput->False,
            FontSize->10], 232], InsetBox[
           StyleBox["\[FilledCircle]",
            StripOnInput->False,
            FontSize->10], 233], InsetBox[
           StyleBox["\[FilledCircle]",
            StripOnInput->False,
            FontSize->10], 234], InsetBox[
           StyleBox["\[FilledCircle]",
            StripOnInput->False,
            FontSize->10], 235], InsetBox[
           StyleBox["\[FilledCircle]",
            StripOnInput->False,
            FontSize->10], 236], InsetBox[
           StyleBox["\[FilledCircle]",
            StripOnInput->False,
            FontSize->10], 237], InsetBox[
           StyleBox["\[FilledCircle]",
            StripOnInput->False,
            FontSize->10], 238], InsetBox[
           StyleBox["\[FilledCircle]",
            StripOnInput->False,
            FontSize->10], 239], InsetBox[
           StyleBox["\[FilledCircle]",
            StripOnInput->False,
            FontSize->10], 240], InsetBox[
           StyleBox["\[FilledCircle]",
            StripOnInput->False,
            FontSize->10], 241]}, {}}],
       AspectRatio->NCache[GoldenRatio^(-1), 0.6180339887498948],
       Axes->True,
       AxesOrigin->{0.5, 0},
       BaseStyle->{
        FontFamily -> "Helvetica", FontSize -> 18, FontWeight -> "Bold"},
       Frame->{True, True, False, False},
       FrameLabel->{
         FormBox["\"Fold dev. paramter\"", TraditionalForm], 
         FormBox["\"Fold dev. best fit\"", TraditionalForm]},
       FrameStyle->Thickness[0.0025],
       PlotLabel->FormBox["\"kact\"", TraditionalForm],
       PlotRange->{All, {0, 10}},
       PlotRangeClipping->True,
       PlotRangePadding->{Automatic, Automatic}], {192., -120.14580741297955`},
       ImageScaled[{0.5, 0.5}], {360., 222.49223594996212`}], InsetBox[
      GraphicsBox[GraphicsComplexBox[CompressedData["
1:eJztlWtQE1YWxyHkBYQmQBJCeAsrUVoQqlL64J6KAmtBEkVBBEHAgjXFBxSi
okQEBKSKLVqVtyBZFBEQEXZBgqVAARUQywCRp0aekvAICY/QdmeWD+2H/bAz
+2HXM3PnzG/uf+bOnJlzf2aBR3YexKioqLT8dn7v0B6XXndJgT41fjQCKxio
vP9FvUnLIFouSb1CuqgHHVxzQcSCJkQ6jKS4xzPgj/mlH4ZvbqtYQotljuOl
YQRIuS09tTtbBZLPMgIKnbVAxj7h3q2rBsSrlN3qB7UhwDxK+7aZDDX5tlpS
jJZQoqtmanGCEs0q1ie596qDqGA+cZpHhu4nxSrpkUz4Emu3tqZIC9a9Jnk7
x+qDvNF3iwtFiYIbHVpqkTqEVS1apkXh4RrnSlzYZSq4kjSTCPsVyN1D8nXy
QwxMNPZP6VzTAgr3wKgwUh+epjsKuElYyFhLiVvq0oHAdmm2u1ANvo1aCDpH
1QFSS3P2hTwypK/rYzBSmH+ah3e9ieBksga0tvk1FKXrwZok8/E6t/dAXCqt
7+rWh4v+hIhfyjTh7d8otO17GcD1lQqiT6wglwM/xXlSNcETsxJhYy9BZjem
rh7DShD3UVtu53uzKI08IxddkCFx7G5qQzcWovZ5N3PNdWH2MyOypGwZmUY4
E5/9SITIseymr/hkCKEH4IJOMqF6OtDusGwGFZ0OqjLwkCEuEezLn2Mh8fQb
/UYjXZDE1TUN+aoBzM2xnEq0QcjeUTaZI0EHCT8v4pwliNf7l/iTR6To1Vxb
e4S1FLEGRp24uXIkzNmUfrdAFaotZ4hH9ywiwQ/DqlrncUAh0n3K84fRntHv
QuQeFHCL7BVf8F9BFad0XZxnNKCkZ6PdIYEcpZWLF3zuqQJ/196bTksjiI/l
fnSwXoGEJck2XMUICjt3nd79VIFM9wzxe3rm0OOLSza8396RH9/OmRvAwjPD
2U3663XBlFlJ48eqgqdhrNd1PzIoXa7bc7xIYOuST/KvYYBchtM64D2C4tvW
bInZuYSypM82j2AJ0F+b7szG06AgimNUakqE2vnPjBNe04C+IPLslKhC6cAx
g1QrCuxo/ZCyczMGCi2CasJ5FFh49FLCK8NDq7+UmfWYCp2vrJ40kDAQet/x
o/ztFMDXCSsD8zDgn9gbnfiWAvJfTAqyVhTIUavioU6OGhhvsLvrs0sdgg8b
mTxsoIMw/JrHrev9KEmwhjRcZ/anfcriV/eYAAkyvDKGePcY0PABs329CA+j
2b50/GsqUEi7+jJCe9HUpIYDrc0KQl9n2ikjB1DzB4TlkHFjwBtqxZYbEuAT
GT88Q58GlUcaLnf9JEc58QFXjvWqAjRO5Pb6S9Fd9s39xQwpgi6rugdGg+ib
Fj/nPHUDqBeyvL9RIYLQekfWaCsN5GjvoZteYjTfHJLpWqUGaVx5aHWCHEXv
4pBV+KrgqlxW83eYR4er3mexPllBFk/SFm0/JMHO0/GCUgEDmph4y9qLOCBi
Z72wTbrAsPPY2n5jDr01ePNFSv4Cgunbk7X5I+jEaZOjYdRF5Gvf4VGCkaDn
el4/895MoURZmOEDqTpwex+w5zfqwdN/+JSx7hDgUoX48WAyDSxkizdEeRog
srjnGVKkB+JNSux9LhnGSnKzgo8ygeXY1sm4ioEuk7/vYQ9QADs5o/XUZQ51
ZY/y7wgVyLOw41DDhmXkXGlKoNOIwOQsGBf546CKV44VZ+rCQHr7xhpXTUgN
9H3bRmfA+wWjbpwIdcDM4mnKl3RotSXO+7dMIzfVbWmbM2dQmqlOmfQWCYRm
wZcXxxlgeCnBOt8TD12DwzET4VRgJ2APMLYQ4cGt1u9eKGnAI/cccilQg7HB
My1nF7SBN8GQWGWJkWmeFza6BQOigdwXkS814MczNHtchx6EqlofY5EnEMvp
yVcOn06jP/63kYJTZzl/JUOEY+33vvuZ4OqUlKLkjKPCYlnh/fAZRCn2FTSd
GUKDZkE57RFUKIrZEPAldxFFTVxFQ7dw4Bp5fnsubgqJ/KZGTi5MIdbZmG7d
RgwA3804hqoNxHk6YfK4AjHdt46XvMDAGNh+bxC/glT+WRZgSeGst3GaXOUK
g2h30eda8C8Or/T0SbAmrnLvtw3btl3oW833XelvNo6YWeXUfZuH1XWwq3nb
LQoT9lj/6v2JPL1qxtY3qyyuMvez6NRczf+v+WckJepOjbQNmW16ZpO5zvWd
f9755z/yDzvzY/vjfi9R3+3Wo6/4a/+tf+RuwfuKPDpQzvndeboOW9/55//c
P9eEEjty+HP0wjDaVnnu8/+6f34FPFKvIg==
        "], {
         {RGBColor[1, 0, 0], InsetBox[
           StyleBox["\[FilledCircle]",
            StripOnInput->False,
            FontSize->10], 4], InsetBox[
           StyleBox["\[FilledCircle]",
            StripOnInput->False,
            FontSize->10], 19], InsetBox[
           StyleBox["\[FilledCircle]",
            StripOnInput->False,
            FontSize->10], 56], InsetBox[
           StyleBox["\[FilledCircle]",
            StripOnInput->False,
            FontSize->10], 59], InsetBox[
           StyleBox["\[FilledCircle]",
            StripOnInput->False,
            FontSize->10], 92], InsetBox[
           StyleBox["\[FilledCircle]",
            StripOnInput->False,
            FontSize->10], 110], InsetBox[
           StyleBox["\[FilledCircle]",
            StripOnInput->False,
            FontSize->10], 111], InsetBox[
           StyleBox["\[FilledCircle]",
            StripOnInput->False,
            FontSize->10], 112], InsetBox[
           StyleBox["\[FilledCircle]",
            StripOnInput->False,
            FontSize->10], 113], InsetBox[
           StyleBox["\[FilledCircle]",
            StripOnInput->False,
            FontSize->10], 114], InsetBox[
           StyleBox["\[FilledCircle]",
            StripOnInput->False,
            FontSize->10], 115], InsetBox[
           StyleBox["\[FilledCircle]",
            StripOnInput->False,
            FontSize->10], 116], InsetBox[
           StyleBox["\[FilledCircle]",
            StripOnInput->False,
            FontSize->10], 117], InsetBox[
           StyleBox["\[FilledCircle]",
            StripOnInput->False,
            FontSize->10], 118], InsetBox[
           StyleBox["\[FilledCircle]",
            StripOnInput->False,
            FontSize->10], 119], InsetBox[
           StyleBox["\[FilledCircle]",
            StripOnInput->False,
            FontSize->10], 120], InsetBox[
           StyleBox["\[FilledCircle]",
            StripOnInput->False,
            FontSize->10], 121], InsetBox[
           StyleBox["\[FilledCircle]",
            StripOnInput->False,
            FontSize->10], 122], InsetBox[
           StyleBox["\[FilledCircle]",
            StripOnInput->False,
            FontSize->10], 123], InsetBox[
           StyleBox["\[FilledCircle]",
            StripOnInput->False,
            FontSize->10], 124], InsetBox[
           StyleBox["\[FilledCircle]",
            StripOnInput->False,
            FontSize->10], 125], InsetBox[
           StyleBox["\[FilledCircle]",
            StripOnInput->False,
            FontSize->10], 126], InsetBox[
           StyleBox["\[FilledCircle]",
            StripOnInput->False,
            FontSize->10], 127], InsetBox[
           StyleBox["\[FilledCircle]",
            StripOnInput->False,
            FontSize->10], 128], InsetBox[
           StyleBox["\[FilledCircle]",
            StripOnInput->False,
            FontSize->10], 129], InsetBox[
           StyleBox["\[FilledCircle]",
            StripOnInput->False,
            FontSize->10], 130], InsetBox[
           StyleBox["\[FilledCircle]",
            StripOnInput->False,
            FontSize->10], 131], InsetBox[
           StyleBox["\[FilledCircle]",
            StripOnInput->False,
            FontSize->10], 132], InsetBox[
           StyleBox["\[FilledCircle]",
            StripOnInput->False,
            FontSize->10], 133], InsetBox[
           StyleBox["\[FilledCircle]",
            StripOnInput->False,
            FontSize->10], 134], InsetBox[
           StyleBox["\[FilledCircle]",
            StripOnInput->False,
            FontSize->10], 135], InsetBox[
           StyleBox["\[FilledCircle]",
            StripOnInput->False,
            FontSize->10], 136], InsetBox[
           StyleBox["\[FilledCircle]",
            StripOnInput->False,
            FontSize->10], 137], InsetBox[
           StyleBox["\[FilledCircle]",
            StripOnInput->False,
            FontSize->10], 138], InsetBox[
           StyleBox["\[FilledCircle]",
            StripOnInput->False,
            FontSize->10], 139], InsetBox[
           StyleBox["\[FilledCircle]",
            StripOnInput->False,
            FontSize->10], 140], InsetBox[
           StyleBox["\[FilledCircle]",
            StripOnInput->False,
            FontSize->10], 141], InsetBox[
           StyleBox["\[FilledCircle]",
            StripOnInput->False,
            FontSize->10], 142], InsetBox[
           StyleBox["\[FilledCircle]",
            StripOnInput->False,
            FontSize->10], 143], InsetBox[
           StyleBox["\[FilledCircle]",
            StripOnInput->False,
            FontSize->10], 144], InsetBox[
           StyleBox["\[FilledCircle]",
            StripOnInput->False,
            FontSize->10], 145], InsetBox[
           StyleBox["\[FilledCircle]",
            StripOnInput->False,
            FontSize->10], 146], InsetBox[
           StyleBox["\[FilledCircle]",
            StripOnInput->False,
            FontSize->10], 147], InsetBox[
           StyleBox["\[FilledCircle]",
            StripOnInput->False,
            FontSize->10], 148], InsetBox[
           StyleBox["\[FilledCircle]",
            StripOnInput->False,
            FontSize->10], 149], InsetBox[
           StyleBox["\[FilledCircle]",
            StripOnInput->False,
            FontSize->10], 150], InsetBox[
           StyleBox["\[FilledCircle]",
            StripOnInput->False,
            FontSize->10], 151], InsetBox[
           StyleBox["\[FilledCircle]",
            StripOnInput->False,
            FontSize->10], 152], InsetBox[
           StyleBox["\[FilledCircle]",
            StripOnInput->False,
            FontSize->10], 153], InsetBox[
           StyleBox["\[FilledCircle]",
            StripOnInput->False,
            FontSize->10], 154], InsetBox[
           StyleBox["\[FilledCircle]",
            StripOnInput->False,
            FontSize->10], 155], InsetBox[
           StyleBox["\[FilledCircle]",
            StripOnInput->False,
            FontSize->10], 156], InsetBox[
           StyleBox["\[FilledCircle]",
            StripOnInput->False,
            FontSize->10], 157], InsetBox[
           StyleBox["\[FilledCircle]",
            StripOnInput->False,
            FontSize->10], 158], InsetBox[
           StyleBox["\[FilledCircle]",
            StripOnInput->False,
            FontSize->10], 159], InsetBox[
           StyleBox["\[FilledCircle]",
            StripOnInput->False,
            FontSize->10], 160], InsetBox[
           StyleBox["\[FilledCircle]",
            StripOnInput->False,
            FontSize->10], 161], InsetBox[
           StyleBox["\[FilledCircle]",
            StripOnInput->False,
            FontSize->10], 162], InsetBox[
           StyleBox["\[FilledCircle]",
            StripOnInput->False,
            FontSize->10], 163], InsetBox[
           StyleBox["\[FilledCircle]",
            StripOnInput->False,
            FontSize->10], 164], InsetBox[
           StyleBox["\[FilledCircle]",
            StripOnInput->False,
            FontSize->10], 165], InsetBox[
           StyleBox["\[FilledCircle]",
            StripOnInput->False,
            FontSize->10], 166], InsetBox[
           StyleBox["\[FilledCircle]",
            StripOnInput->False,
            FontSize->10], 167], InsetBox[
           StyleBox["\[FilledCircle]",
            StripOnInput->False,
            FontSize->10], 168], InsetBox[
           StyleBox["\[FilledCircle]",
            StripOnInput->False,
            FontSize->10], 169], InsetBox[
           StyleBox["\[FilledCircle]",
            StripOnInput->False,
            FontSize->10], 170], InsetBox[
           StyleBox["\[FilledCircle]",
            StripOnInput->False,
            FontSize->10], 171], InsetBox[
           StyleBox["\[FilledCircle]",
            StripOnInput->False,
            FontSize->10], 172], InsetBox[
           StyleBox["\[FilledCircle]",
            StripOnInput->False,
            FontSize->10], 173], InsetBox[
           StyleBox["\[FilledCircle]",
            StripOnInput->False,
            FontSize->10], 174], InsetBox[
           StyleBox["\[FilledCircle]",
            StripOnInput->False,
            FontSize->10], 175], InsetBox[
           StyleBox["\[FilledCircle]",
            StripOnInput->False,
            FontSize->10], 176], InsetBox[
           StyleBox["\[FilledCircle]",
            StripOnInput->False,
            FontSize->10], 177], InsetBox[
           StyleBox["\[FilledCircle]",
            StripOnInput->False,
            FontSize->10], 178], InsetBox[
           StyleBox["\[FilledCircle]",
            StripOnInput->False,
            FontSize->10], 179], InsetBox[
           StyleBox["\[FilledCircle]",
            StripOnInput->False,
            FontSize->10], 180], InsetBox[
           StyleBox["\[FilledCircle]",
            StripOnInput->False,
            FontSize->10], 181], InsetBox[
           StyleBox["\[FilledCircle]",
            StripOnInput->False,
            FontSize->10], 182], InsetBox[
           StyleBox["\[FilledCircle]",
            StripOnInput->False,
            FontSize->10], 183], InsetBox[
           StyleBox["\[FilledCircle]",
            StripOnInput->False,
            FontSize->10], 184], InsetBox[
           StyleBox["\[FilledCircle]",
            StripOnInput->False,
            FontSize->10], 185], InsetBox[
           StyleBox["\[FilledCircle]",
            StripOnInput->False,
            FontSize->10], 186], InsetBox[
           StyleBox["\[FilledCircle]",
            StripOnInput->False,
            FontSize->10], 187], InsetBox[
           StyleBox["\[FilledCircle]",
            StripOnInput->False,
            FontSize->10], 188], InsetBox[
           StyleBox["\[FilledCircle]",
            StripOnInput->False,
            FontSize->10], 189], InsetBox[
           StyleBox["\[FilledCircle]",
            StripOnInput->False,
            FontSize->10], 190], InsetBox[
           StyleBox["\[FilledCircle]",
            StripOnInput->False,
            FontSize->10], 191], InsetBox[
           StyleBox["\[FilledCircle]",
            StripOnInput->False,
            FontSize->10], 192], InsetBox[
           StyleBox["\[FilledCircle]",
            StripOnInput->False,
            FontSize->10], 193], InsetBox[
           StyleBox["\[FilledCircle]",
            StripOnInput->False,
            FontSize->10], 194], InsetBox[
           StyleBox["\[FilledCircle]",
            StripOnInput->False,
            FontSize->10], 195], InsetBox[
           StyleBox["\[FilledCircle]",
            StripOnInput->False,
            FontSize->10], 196], InsetBox[
           StyleBox["\[FilledCircle]",
            StripOnInput->False,
            FontSize->10], 197], InsetBox[
           StyleBox["\[FilledCircle]",
            StripOnInput->False,
            FontSize->10], 198], InsetBox[
           StyleBox["\[FilledCircle]",
            StripOnInput->False,
            FontSize->10], 199], InsetBox[
           StyleBox["\[FilledCircle]",
            StripOnInput->False,
            FontSize->10], 200], InsetBox[
           StyleBox["\[FilledCircle]",
            StripOnInput->False,
            FontSize->10], 201], InsetBox[
           StyleBox["\[FilledCircle]",
            StripOnInput->False,
            FontSize->10], 202], InsetBox[
           StyleBox["\[FilledCircle]",
            StripOnInput->False,
            FontSize->10], 203]}, {}}],
       AspectRatio->NCache[GoldenRatio^(-1), 0.6180339887498948],
       Axes->True,
       AxesOrigin->{0.5, 0},
       BaseStyle->{
        FontFamily -> "Helvetica", FontSize -> 18, FontWeight -> "Bold"},
       Frame->{True, True, False, False},
       FrameLabel->{
         FormBox["\"Fold dev. paramter\"", TraditionalForm], 
         FormBox["\"Fold dev. best fit\"", TraditionalForm]},
       FrameStyle->Thickness[0.0025],
       PlotLabel->FormBox["\"kdea\"", TraditionalForm],
       PlotRange->{All, {0, 10}},
       PlotRangeClipping->True,
       PlotRangePadding->{Automatic, Automatic}], {576., -120.14580741297955`},
       ImageScaled[{0.5, 0.5}], {360., 222.49223594996212`}]}, {InsetBox[
      GraphicsBox[GraphicsComplexBox[CompressedData["
1:eJztVfs7lOkfHmYYx5l2HVJbMtIBGxHtWIfPE9KSJKxsqeggZWqlzXesUlvT
xvXtKyNEROXQkkKhMzksrcahoiY6WIfkUO8z0xinYfbZf+N7+eG93uu53ut9
Pvfn/tyf++bs/NlvjyqNRlOQ598317j1xR/KNthWxjhU7zYKB9t23HlYrIng
wH9Tgs0xSJkc9cPOTJRRmnNk0ASDQuOToKBQBYkjfvoSookhOy/JqYurjd7s
OR3JtcJQWlrAWug+BGNrPlqv/ApDS7FZy/lEFeRRdlfQrYHhRHrTlW8aMNx1
lFh/eEfBw1ivEadb2oh3l9911RqDKdNP8KCKhYSpObHK7zAg49sxsTwtVD98
uLDWEsOkuPL6hxxdZB/wmPOVPQaTBleL3XoyoJllPdRrp8BIl11U5tIN25Y0
OqUrMGB3n1LZjCbiJbWUh1lgqLrwMspjuzqqdc8/f3khBka/Li+bLwVBnH84
/SUFeU8LWuMMp6FyTbizg4wC1DT5scV+FIZGbepXdlDwvb94fccjbXR6Yj3z
T4IXlQX1DSplkGke0vqG1A+qsuVXRkgA5mWWH+kkeGin4p9uxODC82nU7qWA
5mkwHN3wCVhve3L3yykIdx6vtsuXwH33Xe9dXlOgtdF0r8VmGgrMjEiYUcXQ
Zr2kLGVkGOY0mt5hq2FgWfb6vKWzUa+r86GbXAxvItK2nr3ERFLTpT//YEp4
LdbKzt3RD3/wW9Mv+mEoSujPnLGmoetWc3RcyH2/ToXcGXSjISfhc0UOOc/c
p8yFoZoo1af5+J7lGII1lNo7FRNgczTUOKafgiRTT6FO1gDsnN+4q34F4TvZ
KC/KYRCGpmNFr+YTfoOHQsvY7yBu35rFy90lII8rMzD4VQMdycre/OMSDCHq
n1iB38lBuLC5IPQVBS9HXfVzy5mIayVozCR4caWB04Kzn8DyXMPAsXEKRBuO
ciyeqqPKHotwWIQhwMRtYtpTCk1JvcXJZD7iNZS78xp1tPtVJH8lmZ9iaRw1
2S8Fr1f3y2lkPu2TK2OPe7JQrGHJlWerMVzd5mgRc1gNBe+dL6cTvBfl2Yt4
l3XRw6hT8V8T/cx/31+U10hHHYFBoXQ9DA+rv1w3MdBCwy6i6htEL2+sHGmL
NaZhrsg7XfqF6DX8s++TJjYyWl1XmPE9ho+94Tfll6bh8Rmzyx1knhYxArOu
MTb639p7p9QdSX/50cNqoUyU4vP7Eh4Hg1Fh1FpBEwO9nxit952LId1UXD3e
IYOtfnOT84h+xq0Kam9tUILoXru/jZKC4N1LT2lHK0F/mMOZIOc295kdC8YG
obSpW01E8GaLShhfMtTQopGQjdmkP9XUZWlTEWooTFbb0D8Pgyjb22FBrS46
IPi+ikf69WWY+K5OVkUtHSUVWboYjC/U1TAX0ZDxuoAzQypkH7ZbaWT+qIRV
EofjQaSeuH0bS9gjg/Gqqoxygk8EgffLU+XwrnlsUbiYApMY2GK8WwGdirJN
rZiCMPNbnCfLGWggKTK/QJ/sh5sj3fKmDHZf40iiyf+KrICQtAhtdPVaLm4j
fhFl2+Bz0pSGWp9/XThF6s+xzeEmLusFO1ngwZl4DFxLpuLkkAqyfxTWnKyF
Yf+hur+7W1XRLX9VcQWLfM+/9lvcZh00ZVbSfdIGQ18CN7GexkB5LybaJgk/
KYv/WuEdIoUAG+W59UQ/Ri2nvd4iNpL6vJvycCD16vqOHz43Bs9Y4ZopXRQ8
pq8C1xkGyvSoqVlqhCHewt/S4p4OOvz69/gLthj08aiwqGoGgscoL56CgobC
0q0WDsSvVot0rhG9DTkguZMTG6GBF3xHcv/l7dXdYSUyKLkT78In/UcG3bq6
NqgT6m5HF8u7JCClV2jUCLRQV1VcPetbDNFDzYlRiepoyR63b38yxlC+nH1I
P3QCtm45/1rUQ0HxdckN+RMmWuFpLe4j+0M7dszAedkHqKvtdjBwx1Bpcm7v
X6YMVD2kOnOW8P/DRV7HUaL/0v1zGQyiD+8UpTyR+OKmqC2/eLylQJ7xINg8
VRMJ7aNj2cTvn4j9PNQDiT/t6OIen6TA3W6qaXzVJMCJTvYvH4j/HSnybTdh
IFc9WqaA3M9N6Okx0/oAwXNrb+h5EL+ZiXK0/Y2Fqt4f6Awl/h1/f5Pkxt5X
0D6nfLs4QQqGBme86WpqaPWZuwmuhN8AT1/LipgxGNAsDllH+LeDPn/rLUx0
WevaPP9/9+XPPftKOdMQG5cWFEn8mJ/3n1qv1G5YOurtljqMQVa98MLIMR20
a1NaECbzD8jT35boq4At+Qd1I4keUypf2AY+oaOR3PQwdaKHE+v4Pjmbp0DH
WphZM0yB1/JNtyOfs5Ch8aM0G+Kn+NL8m+sddJGf/5HGyVWE37jQCXrnMDxr
TdI7Tfy3u2LARaiqhoSHGEe5BH+608qKE2mfQdf3Ef8ORcHJNo6y1EoFCZ6G
mRkyMdQO1QSdStJEdn9fdaYRfpFeS0604QgwekVndRgY7Ko/j194oIXC+Crh
98j8Rfma9mbJOkhta2KWOdGb74akY821/SQ/9DIWryf6NhqDL1fUUY9fIC+X
6GOnIt85pI+JVhnOGfRYTPRcKJHuK2KjG990SbyIP83m+2y+z+b7bL7P5vts
vs/m+/9fvv8D7KulBw==
        "], {
         {RGBColor[0, 0, 1], InsetBox[
           StyleBox["\[FilledCircle]",
            StripOnInput->False,
            FontSize->10], 127], InsetBox[
           StyleBox["\[FilledCircle]",
            StripOnInput->False,
            FontSize->10], 128], InsetBox[
           StyleBox["\[FilledCircle]",
            StripOnInput->False,
            FontSize->10], 129], InsetBox[
           StyleBox["\[FilledCircle]",
            StripOnInput->False,
            FontSize->10], 130], InsetBox[
           StyleBox["\[FilledCircle]",
            StripOnInput->False,
            FontSize->10], 131], InsetBox[
           StyleBox["\[FilledCircle]",
            StripOnInput->False,
            FontSize->10], 132], InsetBox[
           StyleBox["\[FilledCircle]",
            StripOnInput->False,
            FontSize->10], 133], InsetBox[
           StyleBox["\[FilledCircle]",
            StripOnInput->False,
            FontSize->10], 134], InsetBox[
           StyleBox["\[FilledCircle]",
            StripOnInput->False,
            FontSize->10], 135], InsetBox[
           StyleBox["\[FilledCircle]",
            StripOnInput->False,
            FontSize->10], 136], InsetBox[
           StyleBox["\[FilledCircle]",
            StripOnInput->False,
            FontSize->10], 137], InsetBox[
           StyleBox["\[FilledCircle]",
            StripOnInput->False,
            FontSize->10], 138], InsetBox[
           StyleBox["\[FilledCircle]",
            StripOnInput->False,
            FontSize->10], 139], InsetBox[
           StyleBox["\[FilledCircle]",
            StripOnInput->False,
            FontSize->10], 140], InsetBox[
           StyleBox["\[FilledCircle]",
            StripOnInput->False,
            FontSize->10], 141], InsetBox[
           StyleBox["\[FilledCircle]",
            StripOnInput->False,
            FontSize->10], 142], InsetBox[
           StyleBox["\[FilledCircle]",
            StripOnInput->False,
            FontSize->10], 143], InsetBox[
           StyleBox["\[FilledCircle]",
            StripOnInput->False,
            FontSize->10], 144], InsetBox[
           StyleBox["\[FilledCircle]",
            StripOnInput->False,
            FontSize->10], 145], InsetBox[
           StyleBox["\[FilledCircle]",
            StripOnInput->False,
            FontSize->10], 146], InsetBox[
           StyleBox["\[FilledCircle]",
            StripOnInput->False,
            FontSize->10], 147], InsetBox[
           StyleBox["\[FilledCircle]",
            StripOnInput->False,
            FontSize->10], 148], InsetBox[
           StyleBox["\[FilledCircle]",
            StripOnInput->False,
            FontSize->10], 149], InsetBox[
           StyleBox["\[FilledCircle]",
            StripOnInput->False,
            FontSize->10], 150], InsetBox[
           StyleBox["\[FilledCircle]",
            StripOnInput->False,
            FontSize->10], 151], InsetBox[
           StyleBox["\[FilledCircle]",
            StripOnInput->False,
            FontSize->10], 152], InsetBox[
           StyleBox["\[FilledCircle]",
            StripOnInput->False,
            FontSize->10], 153], InsetBox[
           StyleBox["\[FilledCircle]",
            StripOnInput->False,
            FontSize->10], 154], InsetBox[
           StyleBox["\[FilledCircle]",
            StripOnInput->False,
            FontSize->10], 155], InsetBox[
           StyleBox["\[FilledCircle]",
            StripOnInput->False,
            FontSize->10], 156], InsetBox[
           StyleBox["\[FilledCircle]",
            StripOnInput->False,
            FontSize->10], 157], InsetBox[
           StyleBox["\[FilledCircle]",
            StripOnInput->False,
            FontSize->10], 158], InsetBox[
           StyleBox["\[FilledCircle]",
            StripOnInput->False,
            FontSize->10], 159], InsetBox[
           StyleBox["\[FilledCircle]",
            StripOnInput->False,
            FontSize->10], 160], InsetBox[
           StyleBox["\[FilledCircle]",
            StripOnInput->False,
            FontSize->10], 161], InsetBox[
           StyleBox["\[FilledCircle]",
            StripOnInput->False,
            FontSize->10], 162], InsetBox[
           StyleBox["\[FilledCircle]",
            StripOnInput->False,
            FontSize->10], 163], InsetBox[
           StyleBox["\[FilledCircle]",
            StripOnInput->False,
            FontSize->10], 164], InsetBox[
           StyleBox["\[FilledCircle]",
            StripOnInput->False,
            FontSize->10], 165], InsetBox[
           StyleBox["\[FilledCircle]",
            StripOnInput->False,
            FontSize->10], 166], InsetBox[
           StyleBox["\[FilledCircle]",
            StripOnInput->False,
            FontSize->10], 167], InsetBox[
           StyleBox["\[FilledCircle]",
            StripOnInput->False,
            FontSize->10], 168], InsetBox[
           StyleBox["\[FilledCircle]",
            StripOnInput->False,
            FontSize->10], 169], InsetBox[
           StyleBox["\[FilledCircle]",
            StripOnInput->False,
            FontSize->10], 170], InsetBox[
           StyleBox["\[FilledCircle]",
            StripOnInput->False,
            FontSize->10], 171], InsetBox[
           StyleBox["\[FilledCircle]",
            StripOnInput->False,
            FontSize->10], 172], InsetBox[
           StyleBox["\[FilledCircle]",
            StripOnInput->False,
            FontSize->10], 173], InsetBox[
           StyleBox["\[FilledCircle]",
            StripOnInput->False,
            FontSize->10], 174], InsetBox[
           StyleBox["\[FilledCircle]",
            StripOnInput->False,
            FontSize->10], 175], InsetBox[
           StyleBox["\[FilledCircle]",
            StripOnInput->False,
            FontSize->10], 176], InsetBox[
           StyleBox["\[FilledCircle]",
            StripOnInput->False,
            FontSize->10], 177], InsetBox[
           StyleBox["\[FilledCircle]",
            StripOnInput->False,
            FontSize->10], 178], InsetBox[
           StyleBox["\[FilledCircle]",
            StripOnInput->False,
            FontSize->10], 179], InsetBox[
           StyleBox["\[FilledCircle]",
            StripOnInput->False,
            FontSize->10], 180], InsetBox[
           StyleBox["\[FilledCircle]",
            StripOnInput->False,
            FontSize->10], 181], InsetBox[
           StyleBox["\[FilledCircle]",
            StripOnInput->False,
            FontSize->10], 182], InsetBox[
           StyleBox["\[FilledCircle]",
            StripOnInput->False,
            FontSize->10], 183], InsetBox[
           StyleBox["\[FilledCircle]",
            StripOnInput->False,
            FontSize->10], 184], InsetBox[
           StyleBox["\[FilledCircle]",
            StripOnInput->False,
            FontSize->10], 185], InsetBox[
           StyleBox["\[FilledCircle]",
            StripOnInput->False,
            FontSize->10], 186], InsetBox[
           StyleBox["\[FilledCircle]",
            StripOnInput->False,
            FontSize->10], 187], InsetBox[
           StyleBox["\[FilledCircle]",
            StripOnInput->False,
            FontSize->10], 188], InsetBox[
           StyleBox["\[FilledCircle]",
            StripOnInput->False,
            FontSize->10], 189], InsetBox[
           StyleBox["\[FilledCircle]",
            StripOnInput->False,
            FontSize->10], 190], InsetBox[
           StyleBox["\[FilledCircle]",
            StripOnInput->False,
            FontSize->10], 191], InsetBox[
           StyleBox["\[FilledCircle]",
            StripOnInput->False,
            FontSize->10], 192], InsetBox[
           StyleBox["\[FilledCircle]",
            StripOnInput->False,
            FontSize->10], 193], InsetBox[
           StyleBox["\[FilledCircle]",
            StripOnInput->False,
            FontSize->10], 194], InsetBox[
           StyleBox["\[FilledCircle]",
            StripOnInput->False,
            FontSize->10], 195], InsetBox[
           StyleBox["\[FilledCircle]",
            StripOnInput->False,
            FontSize->10], 196], InsetBox[
           StyleBox["\[FilledCircle]",
            StripOnInput->False,
            FontSize->10], 197], InsetBox[
           StyleBox["\[FilledCircle]",
            StripOnInput->False,
            FontSize->10], 198], InsetBox[
           StyleBox["\[FilledCircle]",
            StripOnInput->False,
            FontSize->10], 199], InsetBox[
           StyleBox["\[FilledCircle]",
            StripOnInput->False,
            FontSize->10], 200], InsetBox[
           StyleBox["\[FilledCircle]",
            StripOnInput->False,
            FontSize->10], 201], InsetBox[
           StyleBox["\[FilledCircle]",
            StripOnInput->False,
            FontSize->10], 202], InsetBox[
           StyleBox["\[FilledCircle]",
            StripOnInput->False,
            FontSize->10], 203], InsetBox[
           StyleBox["\[FilledCircle]",
            StripOnInput->False,
            FontSize->10], 204], InsetBox[
           StyleBox["\[FilledCircle]",
            StripOnInput->False,
            FontSize->10], 205], InsetBox[
           StyleBox["\[FilledCircle]",
            StripOnInput->False,
            FontSize->10], 206], InsetBox[
           StyleBox["\[FilledCircle]",
            StripOnInput->False,
            FontSize->10], 207], InsetBox[
           StyleBox["\[FilledCircle]",
            StripOnInput->False,
            FontSize->10], 208], InsetBox[
           StyleBox["\[FilledCircle]",
            StripOnInput->False,
            FontSize->10], 209], InsetBox[
           StyleBox["\[FilledCircle]",
            StripOnInput->False,
            FontSize->10], 210], InsetBox[
           StyleBox["\[FilledCircle]",
            StripOnInput->False,
            FontSize->10], 211], InsetBox[
           StyleBox["\[FilledCircle]",
            StripOnInput->False,
            FontSize->10], 212], InsetBox[
           StyleBox["\[FilledCircle]",
            StripOnInput->False,
            FontSize->10], 213], InsetBox[
           StyleBox["\[FilledCircle]",
            StripOnInput->False,
            FontSize->10], 214], InsetBox[
           StyleBox["\[FilledCircle]",
            StripOnInput->False,
            FontSize->10], 215], InsetBox[
           StyleBox["\[FilledCircle]",
            StripOnInput->False,
            FontSize->10], 216], InsetBox[
           StyleBox["\[FilledCircle]",
            StripOnInput->False,
            FontSize->10], 217], InsetBox[
           StyleBox["\[FilledCircle]",
            StripOnInput->False,
            FontSize->10], 218], InsetBox[
           StyleBox["\[FilledCircle]",
            StripOnInput->False,
            FontSize->10], 219], InsetBox[
           StyleBox["\[FilledCircle]",
            StripOnInput->False,
            FontSize->10], 220], InsetBox[
           StyleBox["\[FilledCircle]",
            StripOnInput->False,
            FontSize->10], 221], InsetBox[
           StyleBox["\[FilledCircle]",
            StripOnInput->False,
            FontSize->10], 222], InsetBox[
           StyleBox["\[FilledCircle]",
            StripOnInput->False,
            FontSize->10], 223], InsetBox[
           StyleBox["\[FilledCircle]",
            StripOnInput->False,
            FontSize->10], 224], InsetBox[
           StyleBox["\[FilledCircle]",
            StripOnInput->False,
            FontSize->10], 225], InsetBox[
           StyleBox["\[FilledCircle]",
            StripOnInput->False,
            FontSize->10], 226], InsetBox[
           StyleBox["\[FilledCircle]",
            StripOnInput->False,
            FontSize->10], 227], InsetBox[
           StyleBox["\[FilledCircle]",
            StripOnInput->False,
            FontSize->10], 228], InsetBox[
           StyleBox["\[FilledCircle]",
            StripOnInput->False,
            FontSize->10], 229], InsetBox[
           StyleBox["\[FilledCircle]",
            StripOnInput->False,
            FontSize->10], 230], InsetBox[
           StyleBox["\[FilledCircle]",
            StripOnInput->False,
            FontSize->10], 231], InsetBox[
           StyleBox["\[FilledCircle]",
            StripOnInput->False,
            FontSize->10], 232], InsetBox[
           StyleBox["\[FilledCircle]",
            StripOnInput->False,
            FontSize->10], 233], InsetBox[
           StyleBox["\[FilledCircle]",
            StripOnInput->False,
            FontSize->10], 234], InsetBox[
           StyleBox["\[FilledCircle]",
            StripOnInput->False,
            FontSize->10], 235], InsetBox[
           StyleBox["\[FilledCircle]",
            StripOnInput->False,
            FontSize->10], 236], InsetBox[
           StyleBox["\[FilledCircle]",
            StripOnInput->False,
            FontSize->10], 237], InsetBox[
           StyleBox["\[FilledCircle]",
            StripOnInput->False,
            FontSize->10], 238], InsetBox[
           StyleBox["\[FilledCircle]",
            StripOnInput->False,
            FontSize->10], 239], InsetBox[
           StyleBox["\[FilledCircle]",
            StripOnInput->False,
            FontSize->10], 240], InsetBox[
           StyleBox["\[FilledCircle]",
            StripOnInput->False,
            FontSize->10], 241], InsetBox[
           StyleBox["\[FilledCircle]",
            StripOnInput->False,
            FontSize->10], 242], InsetBox[
           StyleBox["\[FilledCircle]",
            StripOnInput->False,
            FontSize->10], 243], InsetBox[
           StyleBox["\[FilledCircle]",
            StripOnInput->False,
            FontSize->10], 244], InsetBox[
           StyleBox["\[FilledCircle]",
            StripOnInput->False,
            FontSize->10], 245], InsetBox[
           StyleBox["\[FilledCircle]",
            StripOnInput->False,
            FontSize->10], 246], InsetBox[
           StyleBox["\[FilledCircle]",
            StripOnInput->False,
            FontSize->10], 247], InsetBox[
           StyleBox["\[FilledCircle]",
            StripOnInput->False,
            FontSize->10], 248], InsetBox[
           StyleBox["\[FilledCircle]",
            StripOnInput->False,
            FontSize->10], 249], InsetBox[
           StyleBox["\[FilledCircle]",
            StripOnInput->False,
            FontSize->10], 250], InsetBox[
           StyleBox["\[FilledCircle]",
            StripOnInput->False,
            FontSize->10], 251], InsetBox[
           StyleBox["\[FilledCircle]",
            StripOnInput->False,
            FontSize->10], 252]}, {}}],
       AspectRatio->NCache[GoldenRatio^(-1), 0.6180339887498948],
       Axes->True,
       AxesOrigin->{0.5, 0},
       BaseStyle->{
        FontFamily -> "Helvetica", FontSize -> 18, FontWeight -> "Bold"},
       Frame->{True, True, False, False},
       FrameLabel->{
         FormBox["\"Fold dev. paramter\"", TraditionalForm], 
         FormBox["\"Fold dev. best fit\"", TraditionalForm]},
       FrameStyle->Thickness[0.0025],
       PlotLabel->FormBox["\"krev\"", TraditionalForm],
       PlotRange->{All, {0, 10}},
       PlotRangeClipping->True,
       PlotRangePadding->{Automatic, Automatic}], {192., -360.43742223893867`},
       ImageScaled[{0.5, 0.5}], {360., 222.49223594996215`}], InsetBox[
      GraphicsBox[GraphicsComplexBox[CompressedData["
1:eJy9lnk41Gsbx2fGOnZZhqgYkdRRCYl4bkrGvhdROjocRVG2bIlUirfQyVY4
SausKS2nLCFFlkSWFsIgRjIzsozxnvf9Y37nMn+4uq73euefuT7X87uf577v
53s/11fZ09/Bi4DD4QTxONx//jvPZe7mO0pD/u6WwqdNv6PFPOmXmEVUFIC9
Tz+6RkaYgGLCStnkkinU3lPkfeoMH3ypHdu2cooA9TutA6FzM9e6y4BhZUEn
Gz0U0CaXq6nA+QG5xmFDAhTn+4v2HtkE9YHVFfwKLWg+me+WdKQC4ASbvdeg
PsT3QjWyfKUQhDR7KH5qEoOaEIPXu1udIPH5zcl49ynEMtepnfuFF66eENGW
9WWjj5s6GjQ0yKD4MvpgxnkWyg52+WizTxE+SJWakG6ykd5yq0KdEjJXPqww
fQE96hzqlAyhig3Jg+CnZ6GrgxgoliewICFnDlU28H/rUJxGFwsiFdQlRSBy
Y4ykRBovvPZWdb8zsnXJ/OtjhDYtI4yiadphZkcIA/0xQbdT1RUD+B64I6LS
8afrWX8iwKAqfQIpie015heZQJT800Hyp/pQ0IX7bo8iifBXnkTeYSk62vDE
yynRlokW169Um6ZMZMyjDUXNTAslZfgw4NDu1swLKRHyyawGfZBQJoqQC3qQ
EK/offMcSa7+MOrHOp7z0FEvs+COtCwTrY6Ma32oMYPM9WKi5nolluzfniKf
GWIeDs42r9aLs18L9Qlx48NHRtFNGeN1urV0FNByILe+lYn0j7mJBZIJ4BLK
uksq6UVaL8qGysKFQT2fPmfCZqCmDSeHVKvYKKkgv2oHmYm6vKx8nl5bQOri
pFhzr2EksbW/XYA9gyLXzI0XmgnD1ZLSBLNua/Cj7S1aZigIDespSiHmplz3
U5kweEndkIbUtDfXKoV+R6l+EVGpcXjo5qGMv3bRBB9UUa01TkfXIyOUhyem
0Q7T/au2bZxCMXv0t+XE8ICc6ribzduviN3oKRP4ioFaEl8avvt9AJ21qMsm
2fOAhOf+mrKHn1DYxezDZnQxSD9FW6CdF4BHlxwsG+O3Q5KpXa4loqIEg9HJ
BBkcnNSRviNaPo0SDo1HHTQQB81kqRWTg0JAq7ldYVNqBXafOj6GjYvDHcGh
fcPUXVz6UJqIqD/p0YYGdzQK0g7LwWK9BDz5dPcD+z3qe8Jc9/txafgz6xI+
sGYWubvgm7R7ZQCevX2pkzqEkpQZx1aostBifTE8YqsaaqbRVT3Cxagz4jBs
ycglvu5EmvXZL1zapWDHmf6ewUIxCBApvpCT5sSlP5cqpoqqMx0doH12LLCe
QhoLD1D3NUH4/t7AWcBuJ5ceIy+MlghL4kH9r72zz0rXgd0tqTkWZR7lHE1N
CT+wikufLVuEveLC/36PqBWTPjd4YbFeKbvzFaNcqGhvUsWzgO4FdOHQ5aHa
eRFwU99WwrptD+k+U0ZDZBaaxWmoaTYuh96iD7YbIgYRa91q2R/ueHAhq9f8
dnkM+cYdtz2nOYniNcbySfvZqJIZFGMkSYbpO7oCxDN9KDF9kv9VMBEoL4v2
5d1ioK2yCpWOFSzUW3ZtYtf+ORRmm7a8YZ4EFo5ZrYaJokDQDAsPzHCAAZtq
xUT6HGr3yyDNyy0HCZ3ZWYsVNGSnTZrekfYduZxkVJUcnUXBpOkFdqM0+OS/
P69A/YoesI1u9dxkoHsbZEwqxtjo9W75+FpnFRAJF85Lei0KAbFs8jVex5+e
P9CuOKP4dBBJz5xceeUbDn5r/3KUZMBAoo8PPl4bMIsmUq542UqzkQahvS76
d2WuefUxuh+hd2sGtTx1PJduuwyWmt/CoeQTf1LwIF/XfbKGsR5w55rzXt39
hq6sOUaaw00gCaHWlY+O96FfDqr5UC4TwdPxgP8hV2Gg9Nq7ZEnYwFhzML7/
Gh+MvvfGORsaweL5VqJ7dtvYs1BU7A9ixAkFWG5SakS+zAtK5v5TM31bwWns
I98zJza63HPn6uUfykvOf+ULsTpCAw19u8HkOfBjAv3se7BzYSddxlMUaj1a
xPLsHWD94fVzH2kzKOK+d4OWutSS70OZTmbwPRMeeGk0L2U8qA3r02sp6du+
ox58jWTrrQm0MvomISdNGKgLn+VrW2ygSVzJ542JANyvTQyt7jQBaR3Jgvch
08iq3/1V5xdRmF5uYtSU+BkVWsp5r2gXhSbz95bziVMI99/famBK7R6o15zn
cDe7VuXzWYxrkMZ6If4FDrNyFIS9V2As/CB9Fdo+wGHdBwS3I8FfORywp/eq
sswshxeC731xEsfiH7e9vOVtxuZwrExow0wWxpWkYoW2fgaHqSdi9Bt45zhc
NeJ72tqCyeGofiWrkIwfHLZ6Sn2SkYTtZ0w/C3yPMf4w7P/NNnuEw6k9ki0R
Qli8z13zbaZRWD/4Y83eNvKxOFwWo027IEvncPZksvqaOqxetycO5m88sP22
6LES49WnOXy/Q6ur2Aqrx+lic9D8r8NYf/hp+fMhExzONW5yF8rH8qmX6VHM
YvZzeDdJ/3HrD4x7t0n2xK/B9jvlp/CKrD/JYYLLmq/ZKlg90UQ9gs4h7Lyo
wNly30Asv1G2VEfsxhkOi9wIDhcs/cf9+dUE5R/B+HZ1UniiPBaPr3n0+KAC
lr9gW35VpCrWH0t9nmp7eex8awWzdkIK9r0Js6PnsArG+JS1O/eHYkx8R43r
XIXpq7N0U1eYL1afoNDzR9+fY/lpT0YXksqxdc+Ox55OBhhn/nmkdjAY05ee
sQfbrBG7vysDHyyV/lGvVmO/FWrGuI7wKPgeCcvHOFjrdHEttu7bWDgo5YGd
d8ayv/N6BqZ3Dd/z2a7e2PqnB1Nhlfuw+Nw56hafMmyey5ZFHBslYf0sKSqX
KjuHxS/2E/xayyRegAD0PZy+09Zm8tN+ojCO3FLvKgR6zd6ZRtKWsJSfyN4k
JTywnQe0rxTzpI1oQ73D0O0dzTww45qrQqHqcvmJh9VvQn6dFISMd+IP96uZ
ASiSu0bC8KCmqdFXJacJHR0GNeNFvGCS/eOeurU+l58QzDnyiC5NhKaWQ6bX
T5nBYj8xJrjubdssAW7vEXieOryZy0+oNSV5Xp8Xg6xhkatuas7/dz/hUzpX
5vz3+cHXbne9UXX+n/sJ7zLFOqssPkifevLk/FojwEHeiK0WEcR3NWT6tZmB
95kTStZSvKC7q9V539AW8NGwyW32wAHtquUz6F/z037ieNoHr8FkIuz0YmsN
dFNgsZ+QDYx2vfuXKBwlL8jljDlA74sDyywMxYBSpaIl88YRLvyr4sKCowiQ
3zbNFKbYLekndLXwY/or8YB7rqzmz14HIYK9QccacEBX2XzYVUMD4tn6mltT
ecFagCJvT90Ki/2E0WiMpEU1Hkw+JwRHt2zg8hPxl46Vuo2Kgp1xSFCsoSOo
FwhfyxTBQ9xzL4HdGeu4/ETiabCf+k0E6ihTf8gW2kH1g8+4AFceiDc1s7ip
qwO5m8L2pWYKQzueupndZQONJZvu7isQBffQovOmb7n9xGzZwxtvxvFANjrt
X35sI7wrtk8p2s8Hdn6mDeFqhtArQAzrWiECsfyfUpoM7Lj8hEv5+HhApRDs
mk+xsDOxgj0jyj2qhgJgWEw4K9ewtJ/4Nxwh/xI=
        "], {
         {GrayLevel[0], InsetBox[
           StyleBox["\[FilledCircle]",
            StripOnInput->False,
            FontSize->10], 2], InsetBox[
           StyleBox["\[FilledCircle]",
            StripOnInput->False,
            FontSize->10], 3], InsetBox[
           StyleBox["\[FilledCircle]",
            StripOnInput->False,
            FontSize->10], 5], InsetBox[
           StyleBox["\[FilledCircle]",
            StripOnInput->False,
            FontSize->10], 6], InsetBox[
           StyleBox["\[FilledCircle]",
            StripOnInput->False,
            FontSize->10], 8], InsetBox[
           StyleBox["\[FilledCircle]",
            StripOnInput->False,
            FontSize->10], 11], InsetBox[
           StyleBox["\[FilledCircle]",
            StripOnInput->False,
            FontSize->10], 16], InsetBox[
           StyleBox["\[FilledCircle]",
            StripOnInput->False,
            FontSize->10], 20], InsetBox[
           StyleBox["\[FilledCircle]",
            StripOnInput->False,
            FontSize->10], 21], InsetBox[
           StyleBox["\[FilledCircle]",
            StripOnInput->False,
            FontSize->10], 22], InsetBox[
           StyleBox["\[FilledCircle]",
            StripOnInput->False,
            FontSize->10], 24], InsetBox[
           StyleBox["\[FilledCircle]",
            StripOnInput->False,
            FontSize->10], 25], InsetBox[
           StyleBox["\[FilledCircle]",
            StripOnInput->False,
            FontSize->10], 26], InsetBox[
           StyleBox["\[FilledCircle]",
            StripOnInput->False,
            FontSize->10], 27], InsetBox[
           StyleBox["\[FilledCircle]",
            StripOnInput->False,
            FontSize->10], 31], InsetBox[
           StyleBox["\[FilledCircle]",
            StripOnInput->False,
            FontSize->10], 33], InsetBox[
           StyleBox["\[FilledCircle]",
            StripOnInput->False,
            FontSize->10], 35], InsetBox[
           StyleBox["\[FilledCircle]",
            StripOnInput->False,
            FontSize->10], 38], InsetBox[
           StyleBox["\[FilledCircle]",
            StripOnInput->False,
            FontSize->10], 39], InsetBox[
           StyleBox["\[FilledCircle]",
            StripOnInput->False,
            FontSize->10], 40], InsetBox[
           StyleBox["\[FilledCircle]",
            StripOnInput->False,
            FontSize->10], 47], InsetBox[
           StyleBox["\[FilledCircle]",
            StripOnInput->False,
            FontSize->10], 48], InsetBox[
           StyleBox["\[FilledCircle]",
            StripOnInput->False,
            FontSize->10], 49], InsetBox[
           StyleBox["\[FilledCircle]",
            StripOnInput->False,
            FontSize->10], 51], InsetBox[
           StyleBox["\[FilledCircle]",
            StripOnInput->False,
            FontSize->10], 57], InsetBox[
           StyleBox["\[FilledCircle]",
            StripOnInput->False,
            FontSize->10], 60], InsetBox[
           StyleBox["\[FilledCircle]",
            StripOnInput->False,
            FontSize->10], 61], InsetBox[
           StyleBox["\[FilledCircle]",
            StripOnInput->False,
            FontSize->10], 62], InsetBox[
           StyleBox["\[FilledCircle]",
            StripOnInput->False,
            FontSize->10], 64], InsetBox[
           StyleBox["\[FilledCircle]",
            StripOnInput->False,
            FontSize->10], 68], InsetBox[
           StyleBox["\[FilledCircle]",
            StripOnInput->False,
            FontSize->10], 71], InsetBox[
           StyleBox["\[FilledCircle]",
            StripOnInput->False,
            FontSize->10], 72], InsetBox[
           StyleBox["\[FilledCircle]",
            StripOnInput->False,
            FontSize->10], 74], InsetBox[
           StyleBox["\[FilledCircle]",
            StripOnInput->False,
            FontSize->10], 75], InsetBox[
           StyleBox["\[FilledCircle]",
            StripOnInput->False,
            FontSize->10], 76], InsetBox[
           StyleBox["\[FilledCircle]",
            StripOnInput->False,
            FontSize->10], 78], InsetBox[
           StyleBox["\[FilledCircle]",
            StripOnInput->False,
            FontSize->10], 80], InsetBox[
           StyleBox["\[FilledCircle]",
            StripOnInput->False,
            FontSize->10], 82], InsetBox[
           StyleBox["\[FilledCircle]",
            StripOnInput->False,
            FontSize->10], 90], InsetBox[
           StyleBox["\[FilledCircle]",
            StripOnInput->False,
            FontSize->10], 96], InsetBox[
           StyleBox["\[FilledCircle]",
            StripOnInput->False,
            FontSize->10], 97], InsetBox[
           StyleBox["\[FilledCircle]",
            StripOnInput->False,
            FontSize->10], 98], InsetBox[
           StyleBox["\[FilledCircle]",
            StripOnInput->False,
            FontSize->10], 99], InsetBox[
           StyleBox["\[FilledCircle]",
            StripOnInput->False,
            FontSize->10], 103], InsetBox[
           StyleBox["\[FilledCircle]",
            StripOnInput->False,
            FontSize->10], 105], InsetBox[
           StyleBox["\[FilledCircle]",
            StripOnInput->False,
            FontSize->10], 106], InsetBox[
           StyleBox["\[FilledCircle]",
            StripOnInput->False,
            FontSize->10], 107], InsetBox[
           StyleBox["\[FilledCircle]",
            StripOnInput->False,
            FontSize->10], 110], InsetBox[
           StyleBox["\[FilledCircle]",
            StripOnInput->False,
            FontSize->10], 111], InsetBox[
           StyleBox["\[FilledCircle]",
            StripOnInput->False,
            FontSize->10], 112], InsetBox[
           StyleBox["\[FilledCircle]",
            StripOnInput->False,
            FontSize->10], 114], InsetBox[
           StyleBox["\[FilledCircle]",
            StripOnInput->False,
            FontSize->10], 116], InsetBox[
           StyleBox["\[FilledCircle]",
            StripOnInput->False,
            FontSize->10], 117], InsetBox[
           StyleBox["\[FilledCircle]",
            StripOnInput->False,
            FontSize->10], 119], InsetBox[
           StyleBox["\[FilledCircle]",
            StripOnInput->False,
            FontSize->10], 120], InsetBox[
           StyleBox["\[FilledCircle]",
            StripOnInput->False,
            FontSize->10], 121], InsetBox[
           StyleBox["\[FilledCircle]",
            StripOnInput->False,
            FontSize->10], 122], InsetBox[
           StyleBox["\[FilledCircle]",
            StripOnInput->False,
            FontSize->10], 124], InsetBox[
           StyleBox["\[FilledCircle]",
            StripOnInput->False,
            FontSize->10], 125], InsetBox[
           StyleBox["\[FilledCircle]",
            StripOnInput->False,
            FontSize->10], 126], InsetBox[
           StyleBox["\[FilledCircle]",
            StripOnInput->False,
            FontSize->10], 128], InsetBox[
           StyleBox["\[FilledCircle]",
            StripOnInput->False,
            FontSize->10], 129], InsetBox[
           StyleBox["\[FilledCircle]",
            StripOnInput->False,
            FontSize->10], 196], InsetBox[
           StyleBox["\[FilledCircle]",
            StripOnInput->False,
            FontSize->10], 197], InsetBox[
           StyleBox["\[FilledCircle]",
            StripOnInput->False,
            FontSize->10], 198], InsetBox[
           StyleBox["\[FilledCircle]",
            StripOnInput->False,
            FontSize->10], 199], InsetBox[
           StyleBox["\[FilledCircle]",
            StripOnInput->False,
            FontSize->10], 200], InsetBox[
           StyleBox["\[FilledCircle]",
            StripOnInput->False,
            FontSize->10], 201], InsetBox[
           StyleBox["\[FilledCircle]",
            StripOnInput->False,
            FontSize->10], 202], InsetBox[
           StyleBox["\[FilledCircle]",
            StripOnInput->False,
            FontSize->10], 203], InsetBox[
           StyleBox["\[FilledCircle]",
            StripOnInput->False,
            FontSize->10], 204], InsetBox[
           StyleBox["\[FilledCircle]",
            StripOnInput->False,
            FontSize->10], 205], InsetBox[
           StyleBox["\[FilledCircle]",
            StripOnInput->False,
            FontSize->10], 206], InsetBox[
           StyleBox["\[FilledCircle]",
            StripOnInput->False,
            FontSize->10], 207], InsetBox[
           StyleBox["\[FilledCircle]",
            StripOnInput->False,
            FontSize->10], 208], InsetBox[
           StyleBox["\[FilledCircle]",
            StripOnInput->False,
            FontSize->10], 209], InsetBox[
           StyleBox["\[FilledCircle]",
            StripOnInput->False,
            FontSize->10], 210], InsetBox[
           StyleBox["\[FilledCircle]",
            StripOnInput->False,
            FontSize->10], 211], InsetBox[
           StyleBox["\[FilledCircle]",
            StripOnInput->False,
            FontSize->10], 212], InsetBox[
           StyleBox["\[FilledCircle]",
            StripOnInput->False,
            FontSize->10], 213], InsetBox[
           StyleBox["\[FilledCircle]",
            StripOnInput->False,
            FontSize->10], 214], InsetBox[
           StyleBox["\[FilledCircle]",
            StripOnInput->False,
            FontSize->10], 215], InsetBox[
           StyleBox["\[FilledCircle]",
            StripOnInput->False,
            FontSize->10], 216], InsetBox[
           StyleBox["\[FilledCircle]",
            StripOnInput->False,
            FontSize->10], 217], InsetBox[
           StyleBox["\[FilledCircle]",
            StripOnInput->False,
            FontSize->10], 218], InsetBox[
           StyleBox["\[FilledCircle]",
            StripOnInput->False,
            FontSize->10], 219], InsetBox[
           StyleBox["\[FilledCircle]",
            StripOnInput->False,
            FontSize->10], 220], InsetBox[
           StyleBox["\[FilledCircle]",
            StripOnInput->False,
            FontSize->10], 221], InsetBox[
           StyleBox["\[FilledCircle]",
            StripOnInput->False,
            FontSize->10], 222], InsetBox[
           StyleBox["\[FilledCircle]",
            StripOnInput->False,
            FontSize->10], 223], InsetBox[
           StyleBox["\[FilledCircle]",
            StripOnInput->False,
            FontSize->10], 224], InsetBox[
           StyleBox["\[FilledCircle]",
            StripOnInput->False,
            FontSize->10], 225], InsetBox[
           StyleBox["\[FilledCircle]",
            StripOnInput->False,
            FontSize->10], 226], InsetBox[
           StyleBox["\[FilledCircle]",
            StripOnInput->False,
            FontSize->10], 227], InsetBox[
           StyleBox["\[FilledCircle]",
            StripOnInput->False,
            FontSize->10], 228], InsetBox[
           StyleBox["\[FilledCircle]",
            StripOnInput->False,
            FontSize->10], 229], InsetBox[
           StyleBox["\[FilledCircle]",
            StripOnInput->False,
            FontSize->10], 230], InsetBox[
           StyleBox["\[FilledCircle]",
            StripOnInput->False,
            FontSize->10], 231], InsetBox[
           StyleBox["\[FilledCircle]",
            StripOnInput->False,
            FontSize->10], 232], InsetBox[
           StyleBox["\[FilledCircle]",
            StripOnInput->False,
            FontSize->10], 233], InsetBox[
           StyleBox["\[FilledCircle]",
            StripOnInput->False,
            FontSize->10], 234], InsetBox[
           StyleBox["\[FilledCircle]",
            StripOnInput->False,
            FontSize->10], 235], InsetBox[
           StyleBox["\[FilledCircle]",
            StripOnInput->False,
            FontSize->10], 236], InsetBox[
           StyleBox["\[FilledCircle]",
            StripOnInput->False,
            FontSize->10], 237], InsetBox[
           StyleBox["\[FilledCircle]",
            StripOnInput->False,
            FontSize->10], 238], InsetBox[
           StyleBox["\[FilledCircle]",
            StripOnInput->False,
            FontSize->10], 239], InsetBox[
           StyleBox["\[FilledCircle]",
            StripOnInput->False,
            FontSize->10], 240], InsetBox[
           StyleBox["\[FilledCircle]",
            StripOnInput->False,
            FontSize->10], 241], InsetBox[
           StyleBox["\[FilledCircle]",
            StripOnInput->False,
            FontSize->10], 242], InsetBox[
           StyleBox["\[FilledCircle]",
            StripOnInput->False,
            FontSize->10], 243], InsetBox[
           StyleBox["\[FilledCircle]",
            StripOnInput->False,
            FontSize->10], 244], InsetBox[
           StyleBox["\[FilledCircle]",
            StripOnInput->False,
            FontSize->10], 245], InsetBox[
           StyleBox["\[FilledCircle]",
            StripOnInput->False,
            FontSize->10], 246], InsetBox[
           StyleBox["\[FilledCircle]",
            StripOnInput->False,
            FontSize->10], 247], InsetBox[
           StyleBox["\[FilledCircle]",
            StripOnInput->False,
            FontSize->10], 248], InsetBox[
           StyleBox["\[FilledCircle]",
            StripOnInput->False,
            FontSize->10], 249], InsetBox[
           StyleBox["\[FilledCircle]",
            StripOnInput->False,
            FontSize->10], 250], InsetBox[
           StyleBox["\[FilledCircle]",
            StripOnInput->False,
            FontSize->10], 251], InsetBox[
           StyleBox["\[FilledCircle]",
            StripOnInput->False,
            FontSize->10], 252], InsetBox[
           StyleBox["\[FilledCircle]",
            StripOnInput->False,
            FontSize->10], 253], InsetBox[
           StyleBox["\[FilledCircle]",
            StripOnInput->False,
            FontSize->10], 254], InsetBox[
           StyleBox["\[FilledCircle]",
            StripOnInput->False,
            FontSize->10], 255], InsetBox[
           StyleBox["\[FilledCircle]",
            StripOnInput->False,
            FontSize->10], 256], InsetBox[
           StyleBox["\[FilledCircle]",
            StripOnInput->False,
            FontSize->10], 257], InsetBox[
           StyleBox["\[FilledCircle]",
            StripOnInput->False,
            FontSize->10], 258], InsetBox[
           StyleBox["\[FilledCircle]",
            StripOnInput->False,
            FontSize->10], 259], InsetBox[
           StyleBox["\[FilledCircle]",
            StripOnInput->False,
            FontSize->10], 260], InsetBox[
           StyleBox["\[FilledCircle]",
            StripOnInput->False,
            FontSize->10], 261], InsetBox[
           StyleBox["\[FilledCircle]",
            StripOnInput->False,
            FontSize->10], 262], InsetBox[
           StyleBox["\[FilledCircle]",
            StripOnInput->False,
            FontSize->10], 263], InsetBox[
           StyleBox["\[FilledCircle]",
            StripOnInput->False,
            FontSize->10], 264]}, {}}],
       AspectRatio->NCache[GoldenRatio^(-1), 0.6180339887498948],
       Axes->True,
       AxesOrigin->{0.5, 0},
       BaseStyle->{
        FontFamily -> "Helvetica", FontSize -> 18, FontWeight -> "Bold"},
       Frame->{True, True, False, False},
       FrameLabel->{
         FormBox["\"Fold dev. paramter\"", TraditionalForm], 
         FormBox["\"Fold dev. best fit\"", TraditionalForm]},
       FrameStyle->Thickness[0.0025],
       PlotLabel->FormBox["\"kini\"", TraditionalForm],
       PlotRange->{All, {0, 10}},
       PlotRangeClipping->True,
       PlotRangePadding->{Automatic, Automatic}], {576., -360.43742223893867`},
       ImageScaled[{0.5, 0.5}], {360., 222.49223594996215`}]}, {InsetBox[
      GraphicsBox[GraphicsComplexBox[CompressedData["
1:eJztVukjlGsbHzPDLGZMajjlcKxFolGUJbpuEVmSZEtHlohEOtVBTm+clDq8
2VJKOhHaeJFkiUSRaCFZWxxrEZrbliXLufsT3u8+PR/mfua5fsv9u36KnoF2
3lQKhcIUoVB+PLU+yrwuZA+C/ea2oQ4qBiUwo8tEMlBUuvOori2Gzlr7jsjp
WVinpKMZuwLDloGvCzvixdDb+X6HNisMNwTf55yrmOh86ZHG0w4Yto2H39tY
zUFRz3p7pL0wyJ4T11XswtDSF/F9okcIxTP5I7W0ZiiT5Uf+1DsKFNfc1mAx
LtIRdDP7yfm8MaaJ/upBuOF1KkWLzGP6T1yniC0HFdiln0zyxFC8kTfX/uYj
NLUYFl3UHoEQ1p32ajoNbU4weT+ph0Hlwa283CAGorT0Bo3twHCZ3urzZg8F
WVV+SLikioFT24xyzGho1S41j5MGGJ6nj12fchOCp0FOmGS/EGa6peshVAJp
erf7OB/AEBJ5qRkFiCN+raZ/ohuGKEXFyBMMGhKUHZVg6mOYtykwrLzIRCGl
Byqr7DEcW2ex5oUHFTGkOrP4GzAsv3gtR3NsCkQimjlGLIKvuVAiwHUOImya
5aV/xpARtuuGb4AIGo5JMxSuxaCjoKEbOMtCahaW0/YuGNTUA5mC0T6Qqgv9
q5rgO118l83qo6Ftj2NDuZsxVD1NUAtawkJXJJYLSxwxaK1zfmRdxUF/T2qP
LCN8mso0Kd2KmwEn/7OO//DI//eoNriZiiKVGc2iw1vJfAamvOibrRB/wXIg
3WgU6Olr8G+msyBdf5v1RJrwbaRb0Tz2Ee7uc3FyEYwApbe+NddjACrj5nMv
SGAwuGfbqatDQYyfct//sYrwX2rprRpFRxNZevNXjTH0BwyVaQAFeZmU7q4j
vzcsCQ5mJy2A16OdWRHKxC9h8i/AuA1Mvvg2xMiOQiFnG+PpayoKKvWryNfF
kHK0LHHvfQY6nmMTvUD8WLyn+W+1Le/hW7/5vHncCDS+ypa5f1UMRb/SQCxr
DL/+Mrd9ik1Bbsbp0XYrMfgf9nsbKaAiu/CvMu3aGFKVjxyQc2Uih7Xd29t2
YfjwKpliqMVAzx6aSxbZED5uVfLcs2eBumnrwN7lhP/VbTFSqBekXpWy2oge
Tf/x/JyvxkD8M+49iT/Ou5feVtP6BknlXGnvWSFcTmKV+1XSkKuZ6XsTIwx+
hzIKR04y0YoSvWHvH/4oGz49njAJOyRevE2jEX0G4xuvV4mig86hYtPmGMbF
xZT0vNlIVHryVMceDEeerJ8fMBZBO3O2PnypSfBNcjryglnoy3TLantnDJTy
SJv4nVSk6bbUNFcHQ4XeBUFTyxDUxPJLhONCQApiFplen2GQoVe7j/Adku/I
CosbBHTlo6sYheg10NCobz0GJd7rVTIGhKCi0kC52fkdctTp59ZLYTjBqk0o
TGEjr6VDjKxfMaztkuOUpYmi7Gi7Oksyb4XP0YX/GXXDeHDJDd9EDIXHaBu+
y3MQ6ug4PumBoSDvKr1smQiKXsZ4laiBQZ3nffz8DjYyUbonPE/wuVtf53fx
R+FauPSMWJ8QPrzQLuVqTELbLg8XMXL/beOSQ9WYMyCft/F1LhfDVN8ac/WF
CaiayKCNzwjhGDXrxp7+OUiZlxkQyGEI75hz27f3M1QzrKruE7wNZvc2vZec
gZmK8dRW8r5e3ptZVhcNGT9xmPxG9JFWMLSi8KhoWmJlPvuHP6xiq3s1WCj7
AVO4xon4UzhTIHKAjQznJ84PkXn7J7TenfjCRXZTUw1ZPhgQ/b+fvF7OQeE+
EYMqWQyzvjLFcVZsNH6iiRtGzocMskLV7SXQpeSXKv2+GCTcY5V1D4kjIz3F
6iSSJ6m/v9ZT9xVFly0e16uakXkzHGVd2kchxm/1cMpnIWC6zp8VCkMgWdMX
kEPwjptN4o/ZIuiXPl2neC0Mvnx5d+UUUZRVopO3luih1bDMVu4YBWGdnkdb
1DAY+qt/FsjMAO/YlcZpgt/ebFONhZ0oeq0bv6KY3P8TBmeX1c9xUdkZXY1P
BI9WSInHb+e6oYH/S3JqFPF3vuw+z/MjMNhvuZvdK4RTiS3PVR/w0JXSwJct
/hjocpSAJzJU9NcTxwgHwl+DU9JAmvwCdC8pEa1TJH4JuJRg8U4Ecblix4vX
YYgzCzfMfMpGjpGuo3quGBw9jujZvuSiqrOSqrbk+1ODdzvCnLuA53TAYfIB
2UcjFcb6iRLoZNbbwAySx4nM7OaCmmmQKfr07SaH8K3jE5Dl8A1M1eLLT80J
YepwQY1+Xy80aVB7Y0gepOSevXrTagys//R1SSP+vv1pwyPIo6HhstrZLkNy
P+v2zzqk81DV0gflmQRPvvVDbSW+GFp+RWZ7uAXRTytoed3cLJxjcIauk/03
9LjBPV84AkWH1LbnEj4M7ww7SG6agCnDN6u8JoSQYVO9U3v/OByN/P6iTSiE
3t2ZqRvOzIHsPWZ7Hsl7fzPtwCXDY/CutTF5fkgICjZ+4vrh70BS4lr+yjyS
Z+Yxomiah1zDBBfiAgi+9MKfI/hj0HanKuoa2U9TgqK1XS3dIM674zccjgF/
+CrQ3MFDbhGByaUHyX5mRCmL+3BQvtdoRg/Zl/jg82p6+RQoZxa3eDJJXgyn
PfvdnIVW7V9RfZH42/nrodQ+uQXY0LI37inRy3lrpqhUNBV12qbV8zdiCAoO
Hi2qoSLZ7lj6OZLHCol2fn9w6Yg/bKmFyf5Z7A+L/WGxPyz2h8X+sNgfFvvD
Yn/4f/vDv3bU6GA=
        "], {
         {RGBColor[0.5, 0, 0.5], InsetBox[
           StyleBox["\[FilledCircle]",
            StripOnInput->False,
            FontSize->10], 133], InsetBox[
           StyleBox["\[FilledCircle]",
            StripOnInput->False,
            FontSize->10], 134], InsetBox[
           StyleBox["\[FilledCircle]",
            StripOnInput->False,
            FontSize->10], 135], InsetBox[
           StyleBox["\[FilledCircle]",
            StripOnInput->False,
            FontSize->10], 136], InsetBox[
           StyleBox["\[FilledCircle]",
            StripOnInput->False,
            FontSize->10], 137], InsetBox[
           StyleBox["\[FilledCircle]",
            StripOnInput->False,
            FontSize->10], 138], InsetBox[
           StyleBox["\[FilledCircle]",
            StripOnInput->False,
            FontSize->10], 139], InsetBox[
           StyleBox["\[FilledCircle]",
            StripOnInput->False,
            FontSize->10], 140], InsetBox[
           StyleBox["\[FilledCircle]",
            StripOnInput->False,
            FontSize->10], 141], InsetBox[
           StyleBox["\[FilledCircle]",
            StripOnInput->False,
            FontSize->10], 142], InsetBox[
           StyleBox["\[FilledCircle]",
            StripOnInput->False,
            FontSize->10], 143], InsetBox[
           StyleBox["\[FilledCircle]",
            StripOnInput->False,
            FontSize->10], 144], InsetBox[
           StyleBox["\[FilledCircle]",
            StripOnInput->False,
            FontSize->10], 145], InsetBox[
           StyleBox["\[FilledCircle]",
            StripOnInput->False,
            FontSize->10], 146], InsetBox[
           StyleBox["\[FilledCircle]",
            StripOnInput->False,
            FontSize->10], 147], InsetBox[
           StyleBox["\[FilledCircle]",
            StripOnInput->False,
            FontSize->10], 148], InsetBox[
           StyleBox["\[FilledCircle]",
            StripOnInput->False,
            FontSize->10], 149], InsetBox[
           StyleBox["\[FilledCircle]",
            StripOnInput->False,
            FontSize->10], 150], InsetBox[
           StyleBox["\[FilledCircle]",
            StripOnInput->False,
            FontSize->10], 151], InsetBox[
           StyleBox["\[FilledCircle]",
            StripOnInput->False,
            FontSize->10], 152], InsetBox[
           StyleBox["\[FilledCircle]",
            StripOnInput->False,
            FontSize->10], 153], InsetBox[
           StyleBox["\[FilledCircle]",
            StripOnInput->False,
            FontSize->10], 154], InsetBox[
           StyleBox["\[FilledCircle]",
            StripOnInput->False,
            FontSize->10], 155], InsetBox[
           StyleBox["\[FilledCircle]",
            StripOnInput->False,
            FontSize->10], 156], InsetBox[
           StyleBox["\[FilledCircle]",
            StripOnInput->False,
            FontSize->10], 157], InsetBox[
           StyleBox["\[FilledCircle]",
            StripOnInput->False,
            FontSize->10], 158], InsetBox[
           StyleBox["\[FilledCircle]",
            StripOnInput->False,
            FontSize->10], 159], InsetBox[
           StyleBox["\[FilledCircle]",
            StripOnInput->False,
            FontSize->10], 160], InsetBox[
           StyleBox["\[FilledCircle]",
            StripOnInput->False,
            FontSize->10], 161], InsetBox[
           StyleBox["\[FilledCircle]",
            StripOnInput->False,
            FontSize->10], 162], InsetBox[
           StyleBox["\[FilledCircle]",
            StripOnInput->False,
            FontSize->10], 163], InsetBox[
           StyleBox["\[FilledCircle]",
            StripOnInput->False,
            FontSize->10], 164], InsetBox[
           StyleBox["\[FilledCircle]",
            StripOnInput->False,
            FontSize->10], 165], InsetBox[
           StyleBox["\[FilledCircle]",
            StripOnInput->False,
            FontSize->10], 166], InsetBox[
           StyleBox["\[FilledCircle]",
            StripOnInput->False,
            FontSize->10], 167], InsetBox[
           StyleBox["\[FilledCircle]",
            StripOnInput->False,
            FontSize->10], 168], InsetBox[
           StyleBox["\[FilledCircle]",
            StripOnInput->False,
            FontSize->10], 169], InsetBox[
           StyleBox["\[FilledCircle]",
            StripOnInput->False,
            FontSize->10], 170], InsetBox[
           StyleBox["\[FilledCircle]",
            StripOnInput->False,
            FontSize->10], 171], InsetBox[
           StyleBox["\[FilledCircle]",
            StripOnInput->False,
            FontSize->10], 172], InsetBox[
           StyleBox["\[FilledCircle]",
            StripOnInput->False,
            FontSize->10], 173], InsetBox[
           StyleBox["\[FilledCircle]",
            StripOnInput->False,
            FontSize->10], 174], InsetBox[
           StyleBox["\[FilledCircle]",
            StripOnInput->False,
            FontSize->10], 175], InsetBox[
           StyleBox["\[FilledCircle]",
            StripOnInput->False,
            FontSize->10], 176], InsetBox[
           StyleBox["\[FilledCircle]",
            StripOnInput->False,
            FontSize->10], 177], InsetBox[
           StyleBox["\[FilledCircle]",
            StripOnInput->False,
            FontSize->10], 178], InsetBox[
           StyleBox["\[FilledCircle]",
            StripOnInput->False,
            FontSize->10], 179], InsetBox[
           StyleBox["\[FilledCircle]",
            StripOnInput->False,
            FontSize->10], 180], InsetBox[
           StyleBox["\[FilledCircle]",
            StripOnInput->False,
            FontSize->10], 181], InsetBox[
           StyleBox["\[FilledCircle]",
            StripOnInput->False,
            FontSize->10], 182], InsetBox[
           StyleBox["\[FilledCircle]",
            StripOnInput->False,
            FontSize->10], 183], InsetBox[
           StyleBox["\[FilledCircle]",
            StripOnInput->False,
            FontSize->10], 184], InsetBox[
           StyleBox["\[FilledCircle]",
            StripOnInput->False,
            FontSize->10], 185], InsetBox[
           StyleBox["\[FilledCircle]",
            StripOnInput->False,
            FontSize->10], 186], InsetBox[
           StyleBox["\[FilledCircle]",
            StripOnInput->False,
            FontSize->10], 187], InsetBox[
           StyleBox["\[FilledCircle]",
            StripOnInput->False,
            FontSize->10], 188], InsetBox[
           StyleBox["\[FilledCircle]",
            StripOnInput->False,
            FontSize->10], 189], InsetBox[
           StyleBox["\[FilledCircle]",
            StripOnInput->False,
            FontSize->10], 190], InsetBox[
           StyleBox["\[FilledCircle]",
            StripOnInput->False,
            FontSize->10], 191], InsetBox[
           StyleBox["\[FilledCircle]",
            StripOnInput->False,
            FontSize->10], 192], InsetBox[
           StyleBox["\[FilledCircle]",
            StripOnInput->False,
            FontSize->10], 193], InsetBox[
           StyleBox["\[FilledCircle]",
            StripOnInput->False,
            FontSize->10], 194], InsetBox[
           StyleBox["\[FilledCircle]",
            StripOnInput->False,
            FontSize->10], 195], InsetBox[
           StyleBox["\[FilledCircle]",
            StripOnInput->False,
            FontSize->10], 196], InsetBox[
           StyleBox["\[FilledCircle]",
            StripOnInput->False,
            FontSize->10], 197], InsetBox[
           StyleBox["\[FilledCircle]",
            StripOnInput->False,
            FontSize->10], 198], InsetBox[
           StyleBox["\[FilledCircle]",
            StripOnInput->False,
            FontSize->10], 199], InsetBox[
           StyleBox["\[FilledCircle]",
            StripOnInput->False,
            FontSize->10], 200], InsetBox[
           StyleBox["\[FilledCircle]",
            StripOnInput->False,
            FontSize->10], 201], InsetBox[
           StyleBox["\[FilledCircle]",
            StripOnInput->False,
            FontSize->10], 202], InsetBox[
           StyleBox["\[FilledCircle]",
            StripOnInput->False,
            FontSize->10], 203], InsetBox[
           StyleBox["\[FilledCircle]",
            StripOnInput->False,
            FontSize->10], 204], InsetBox[
           StyleBox["\[FilledCircle]",
            StripOnInput->False,
            FontSize->10], 205], InsetBox[
           StyleBox["\[FilledCircle]",
            StripOnInput->False,
            FontSize->10], 206], InsetBox[
           StyleBox["\[FilledCircle]",
            StripOnInput->False,
            FontSize->10], 207], InsetBox[
           StyleBox["\[FilledCircle]",
            StripOnInput->False,
            FontSize->10], 208], InsetBox[
           StyleBox["\[FilledCircle]",
            StripOnInput->False,
            FontSize->10], 209], InsetBox[
           StyleBox["\[FilledCircle]",
            StripOnInput->False,
            FontSize->10], 210], InsetBox[
           StyleBox["\[FilledCircle]",
            StripOnInput->False,
            FontSize->10], 211], InsetBox[
           StyleBox["\[FilledCircle]",
            StripOnInput->False,
            FontSize->10], 212], InsetBox[
           StyleBox["\[FilledCircle]",
            StripOnInput->False,
            FontSize->10], 213], InsetBox[
           StyleBox["\[FilledCircle]",
            StripOnInput->False,
            FontSize->10], 214], InsetBox[
           StyleBox["\[FilledCircle]",
            StripOnInput->False,
            FontSize->10], 215], InsetBox[
           StyleBox["\[FilledCircle]",
            StripOnInput->False,
            FontSize->10], 216], InsetBox[
           StyleBox["\[FilledCircle]",
            StripOnInput->False,
            FontSize->10], 217], InsetBox[
           StyleBox["\[FilledCircle]",
            StripOnInput->False,
            FontSize->10], 218], InsetBox[
           StyleBox["\[FilledCircle]",
            StripOnInput->False,
            FontSize->10], 219], InsetBox[
           StyleBox["\[FilledCircle]",
            StripOnInput->False,
            FontSize->10], 220], InsetBox[
           StyleBox["\[FilledCircle]",
            StripOnInput->False,
            FontSize->10], 221], InsetBox[
           StyleBox["\[FilledCircle]",
            StripOnInput->False,
            FontSize->10], 222], InsetBox[
           StyleBox["\[FilledCircle]",
            StripOnInput->False,
            FontSize->10], 223], InsetBox[
           StyleBox["\[FilledCircle]",
            StripOnInput->False,
            FontSize->10], 224], InsetBox[
           StyleBox["\[FilledCircle]",
            StripOnInput->False,
            FontSize->10], 225], InsetBox[
           StyleBox["\[FilledCircle]",
            StripOnInput->False,
            FontSize->10], 226], InsetBox[
           StyleBox["\[FilledCircle]",
            StripOnInput->False,
            FontSize->10], 227], InsetBox[
           StyleBox["\[FilledCircle]",
            StripOnInput->False,
            FontSize->10], 228], InsetBox[
           StyleBox["\[FilledCircle]",
            StripOnInput->False,
            FontSize->10], 229], InsetBox[
           StyleBox["\[FilledCircle]",
            StripOnInput->False,
            FontSize->10], 230], InsetBox[
           StyleBox["\[FilledCircle]",
            StripOnInput->False,
            FontSize->10], 231], InsetBox[
           StyleBox["\[FilledCircle]",
            StripOnInput->False,
            FontSize->10], 232], InsetBox[
           StyleBox["\[FilledCircle]",
            StripOnInput->False,
            FontSize->10], 233], InsetBox[
           StyleBox["\[FilledCircle]",
            StripOnInput->False,
            FontSize->10], 234], InsetBox[
           StyleBox["\[FilledCircle]",
            StripOnInput->False,
            FontSize->10], 235], InsetBox[
           StyleBox["\[FilledCircle]",
            StripOnInput->False,
            FontSize->10], 236], InsetBox[
           StyleBox["\[FilledCircle]",
            StripOnInput->False,
            FontSize->10], 237], InsetBox[
           StyleBox["\[FilledCircle]",
            StripOnInput->False,
            FontSize->10], 238], InsetBox[
           StyleBox["\[FilledCircle]",
            StripOnInput->False,
            FontSize->10], 239], InsetBox[
           StyleBox["\[FilledCircle]",
            StripOnInput->False,
            FontSize->10], 240], InsetBox[
           StyleBox["\[FilledCircle]",
            StripOnInput->False,
            FontSize->10], 241], InsetBox[
           StyleBox["\[FilledCircle]",
            StripOnInput->False,
            FontSize->10], 242], InsetBox[
           StyleBox["\[FilledCircle]",
            StripOnInput->False,
            FontSize->10], 243], InsetBox[
           StyleBox["\[FilledCircle]",
            StripOnInput->False,
            FontSize->10], 244], InsetBox[
           StyleBox["\[FilledCircle]",
            StripOnInput->False,
            FontSize->10], 245], InsetBox[
           StyleBox["\[FilledCircle]",
            StripOnInput->False,
            FontSize->10], 246], InsetBox[
           StyleBox["\[FilledCircle]",
            StripOnInput->False,
            FontSize->10], 247], InsetBox[
           StyleBox["\[FilledCircle]",
            StripOnInput->False,
            FontSize->10], 248], InsetBox[
           StyleBox["\[FilledCircle]",
            StripOnInput->False,
            FontSize->10], 249], InsetBox[
           StyleBox["\[FilledCircle]",
            StripOnInput->False,
            FontSize->10], 250], InsetBox[
           StyleBox["\[FilledCircle]",
            StripOnInput->False,
            FontSize->10], 251], InsetBox[
           StyleBox["\[FilledCircle]",
            StripOnInput->False,
            FontSize->10], 252], InsetBox[
           StyleBox["\[FilledCircle]",
            StripOnInput->False,
            FontSize->10], 253], InsetBox[
           StyleBox["\[FilledCircle]",
            StripOnInput->False,
            FontSize->10], 254], InsetBox[
           StyleBox["\[FilledCircle]",
            StripOnInput->False,
            FontSize->10], 255], InsetBox[
           StyleBox["\[FilledCircle]",
            StripOnInput->False,
            FontSize->10], 256], InsetBox[
           StyleBox["\[FilledCircle]",
            StripOnInput->False,
            FontSize->10], 257], InsetBox[
           StyleBox["\[FilledCircle]",
            StripOnInput->False,
            FontSize->10], 258], InsetBox[
           StyleBox["\[FilledCircle]",
            StripOnInput->False,
            FontSize->10], 259], InsetBox[
           StyleBox["\[FilledCircle]",
            StripOnInput->False,
            FontSize->10], 260], InsetBox[
           StyleBox["\[FilledCircle]",
            StripOnInput->False,
            FontSize->10], 261], InsetBox[
           StyleBox["\[FilledCircle]",
            StripOnInput->False,
            FontSize->10], 262], InsetBox[
           StyleBox["\[FilledCircle]",
            StripOnInput->False,
            FontSize->10], 263], InsetBox[
           StyleBox["\[FilledCircle]",
            StripOnInput->False,
            FontSize->10], 264]}, {}}],
       AspectRatio->NCache[GoldenRatio^(-1), 0.6180339887498948],
       Axes->True,
       AxesOrigin->{0.5, 0},
       BaseStyle->{
        FontFamily -> "Helvetica", FontSize -> 18, FontWeight -> "Bold"},
       Frame->{True, True, False, False},
       FrameLabel->{
         FormBox["\"Fold dev. paramter\"", TraditionalForm], 
         FormBox["\"Fold dev. best fit\"", TraditionalForm]},
       FrameStyle->Thickness[0.0025],
       PlotLabel->FormBox["\"kelo\"", TraditionalForm],
       PlotRange->{All, {0, 10}},
       PlotRangeClipping->True,
       PlotRangePadding->{Automatic, Automatic}], {192., -600.7290370648977}, 
      ImageScaled[{0.5, 0.5}], {360., 222.49223594996215`}], InsetBox[
      GraphicsBox[GraphicsComplexBox[CompressedData["
1:eJzt1Xs01fkWAPAfx3k6DiE9R14hoXPlkTz29iguuqSkuiVJczwnlMdcFIqE
jISbUEocJc9RkTDRawoZFEOJcCKPOUricI5x71p3/rj3r/vnrGWvtddee+1/
9trftb4fZY9jzkfFCYIQLea/qtb+lnyWE4Hlkp001+sEstV3dQ+8mAe9gsS4
T+uFQBPvz6FvF0LqwS3zaaVC2EvKKNpF7YLjb08ViD1SRf0+++HgdBqu9i/V
OqNExb0aF/tU9UehzWvO/av7JCRNjo9MTH8FNa3AYWmfrxD3OXJbmz0TO5p7
beVW09HpxAahjUM3+IUaGbtnK+KBvSUeHYlz0B/0bdOdO3PA78wuSJYi48Vq
oZvBUwkMWNM/59I+DZW0IZobbRq8jvjbgQILlwllLNpH6KhfO9AR3yqJ3U98
cxJ6aShocZLVHRPDTN8RgTtbHAu1jfiXyDygl/+sGJYtgHkPt6dhbdLou/KL
QlkuA1vVEpprwwchVDn5pqEFgfyprvI0mTEI0i1VWdHEB1kDW9ohihTut9W8
uS6QjsS4LNc+9QP4fVkXtD5iGv77nisP9FDla1h4gh+6+tYmBrJ1h7ldY+Lo
zZAv7JMjIfuK5GNXdSYu478NVKfRMfv75WV6t8hYrWKpF2xMRqfc50+D4iVw
2FJ5Y4CHBHZf8/E76U/GxrtVpdWLdzEPMUKzGjraaq5jjDyj4hZXgzCrNyMg
k/ub54qKT/Dmlf3G5i2zMFBE0ZOanAGtMu2t56MIDI7QKXJpJ7C1TN2xO5sH
Y+ILl6q7ZyCVbjYbY0HDdZK8GO0JClbs2JtW787AI9vdOQ9VaJjKrZrt3ElH
RWan6a/nqSiqbQ5pvk7BhzXRz4qHyOj3QFSCEiSMXBcm269BwrXHfIyZpZ+g
WKH3SkzEJFTqlgUI6yYhmKPYkFXDh9dPXnXbqNMx2WxTPBFMRYUOk1LJcyyM
EJyuq1rNQIXBjCyT+wRKlfM6u5liqOnPtrfPHQIlvql1/cQcpEWXz/DSKFg8
asN0eUPG4UEpdkLIB9BLjhTrqJ6GM56mgplqKtI2r0osu0xB59xwOVkbGp7s
ZsokTFKQL8Ek2fq8h4Yj544V2lGwtau+J7lFDJMPX9usulwcFZKq3ipnMLHO
Z8dHHTM6Xn9uFTvKJTAv1iyjREDg2r5gloIsBX0qt5+qjyHjStuM1JS8j7Ar
89aZH99OgmeYZsX3N0kY0a61iltOQkV2pZttFAvnepuHqSsYeCOjK5OkJQCF
2aEMLzkBJIAL+5AOBQ9jyePidDJ2lfc57ywXgFv1Ze3MSgGwowyCpHlMnOvM
k9jhQUfdcWtj5zo6Hk+2jM95TkUcYp1SuzcPZ2Wi0jgsISR775PT/kESLZLC
Df5WR0Onuz6G5PBfweFGvO/YT0poKq6z6bexOUjfrvEkQX0eWr/zWib3jRBE
wx+zsqOFIDGwNWNTrQDqa6nORQ0C2LvmPoevLI32jdmF9P0MnMg9ZMJ9Jo1h
7/xs2rMZGBRzYcA8j4Xaq/c73FvPQL8poYavAR2Fjta7b0VSkWmx6iq/nIq3
r2McN52C7JQnrY4NVLTctU12+CoFVdqmFJcflEZGf2qGKJCBdY7mD41DSCgX
fK8x6SwJA7r4O52OsVD+6ve73kozcMrJIT0/VAje7wzbFnhCKDhakZkjK4FN
MuLmdpTF2mPk/dyQhJMVMTMFziT08F6fb8GRxlBhPFMhZHE/bYWbvnYzoEzO
csh/+RWSeIkVgcJ5qN2o5zJ/UAhKaVyBr44U6pqX2vJi6FgXye0yLJZGpA15
Ci8wUHPS/SY3gMD3IQGn9zQSKLo9cKMmn8D8020Xo2cIvDS/c1AzdwyaPXTP
tcfwYeLVzhd9LCqqbPBqhMV3Fu2xV4l+xEK+yehw+mYGrvyQ1p3WugDyhqLR
JCMCqyDPeN8WHqS83q0WIZqFKtOmhPFCAvXZduzSOQItG0/eVQmgoerPVuGW
DCoST8tMY0PeAeOXv174LCaLSXKhq1wOC+HV4ZGQNS1CiHhQqtQxQsHzt1wj
J+QpaF37aGSIMwknuoJJbdF8iDI4ITyU3AdWB1yv8V+x/seDALv0UNmX09D4
4PgLY9I0DCZ31ZzupaC8b8REsBQFmWGfX3qFisBx+JOqOrEASd/FarrGzMM8
M314e9s8PEjhhMeMSuI3n3hmd0ZpSEztO/7lPg+MLPUjYuNnAKvTrfzXiiC2
+s5Jco4IGjRy5K+1slCSJaN9ZQsDUzKP3+jwp+NLznvJ4hwqBijZHzmnJo3p
lMhLK//OQL75bvNxggfGzbDVo0gADbdZl9ub6Lje9xH3ahsVU5oMuCkGs3B3
QT9OZXwGKq27NsTaTIH59UEbP/nPcFskNr2wTxo7jpY/+ymAgTRBydF/utCR
63328OwPVIxinKvt2SiJ2YMOGZwkGhZsHNdgbybwIVGUN3SGwEdiSj1hHAIf
cKxuLFv8t3K1inuF/+CBm0NWgNB4Fta2XmCv9WSgznBoYKIaDc1/3FrWcZGM
GqacbX4byOjJalkxcVIEjAa2jwNtAXb3PO7+kPoFmnLq92gnTgG7qsVpYeY9
aD//qGJySAJnvCYPFJ4agKm/bNWmPBFHJ2OjwmrOGJiZgHVyDh9K4+bV/E/0
A/HvUEPC/fwa3bMS+J9evHFOr+1O9x/zUy3f+pT4jvzRL/n///kvk+oYEFn9
C9zNkj3aLmu45P+S/0v+L/n/p/VfRrVa601LO0jHtb/WzGXjkv9/Lv9/B91s
FDQ=
        "], {
         {RGBColor[1, 0.5, 0], InsetBox[
           StyleBox["\[FilledCircle]",
            StripOnInput->False,
            FontSize->10], 22], InsetBox[
           StyleBox["\[FilledCircle]",
            StripOnInput->False,
            FontSize->10], 99], InsetBox[
           StyleBox["\[FilledCircle]",
            StripOnInput->False,
            FontSize->10], 131], InsetBox[
           StyleBox["\[FilledCircle]",
            StripOnInput->False,
            FontSize->10], 132], InsetBox[
           StyleBox["\[FilledCircle]",
            StripOnInput->False,
            FontSize->10], 133], InsetBox[
           StyleBox["\[FilledCircle]",
            StripOnInput->False,
            FontSize->10], 134], InsetBox[
           StyleBox["\[FilledCircle]",
            StripOnInput->False,
            FontSize->10], 135], InsetBox[
           StyleBox["\[FilledCircle]",
            StripOnInput->False,
            FontSize->10], 136], InsetBox[
           StyleBox["\[FilledCircle]",
            StripOnInput->False,
            FontSize->10], 137], InsetBox[
           StyleBox["\[FilledCircle]",
            StripOnInput->False,
            FontSize->10], 138], InsetBox[
           StyleBox["\[FilledCircle]",
            StripOnInput->False,
            FontSize->10], 139], InsetBox[
           StyleBox["\[FilledCircle]",
            StripOnInput->False,
            FontSize->10], 140], InsetBox[
           StyleBox["\[FilledCircle]",
            StripOnInput->False,
            FontSize->10], 141], InsetBox[
           StyleBox["\[FilledCircle]",
            StripOnInput->False,
            FontSize->10], 142], InsetBox[
           StyleBox["\[FilledCircle]",
            StripOnInput->False,
            FontSize->10], 143], InsetBox[
           StyleBox["\[FilledCircle]",
            StripOnInput->False,
            FontSize->10], 144], InsetBox[
           StyleBox["\[FilledCircle]",
            StripOnInput->False,
            FontSize->10], 145], InsetBox[
           StyleBox["\[FilledCircle]",
            StripOnInput->False,
            FontSize->10], 146], InsetBox[
           StyleBox["\[FilledCircle]",
            StripOnInput->False,
            FontSize->10], 147], InsetBox[
           StyleBox["\[FilledCircle]",
            StripOnInput->False,
            FontSize->10], 148], InsetBox[
           StyleBox["\[FilledCircle]",
            StripOnInput->False,
            FontSize->10], 149], InsetBox[
           StyleBox["\[FilledCircle]",
            StripOnInput->False,
            FontSize->10], 150], InsetBox[
           StyleBox["\[FilledCircle]",
            StripOnInput->False,
            FontSize->10], 151], InsetBox[
           StyleBox["\[FilledCircle]",
            StripOnInput->False,
            FontSize->10], 152], InsetBox[
           StyleBox["\[FilledCircle]",
            StripOnInput->False,
            FontSize->10], 153], InsetBox[
           StyleBox["\[FilledCircle]",
            StripOnInput->False,
            FontSize->10], 154], InsetBox[
           StyleBox["\[FilledCircle]",
            StripOnInput->False,
            FontSize->10], 155], InsetBox[
           StyleBox["\[FilledCircle]",
            StripOnInput->False,
            FontSize->10], 156], InsetBox[
           StyleBox["\[FilledCircle]",
            StripOnInput->False,
            FontSize->10], 157], InsetBox[
           StyleBox["\[FilledCircle]",
            StripOnInput->False,
            FontSize->10], 158], InsetBox[
           StyleBox["\[FilledCircle]",
            StripOnInput->False,
            FontSize->10], 159], InsetBox[
           StyleBox["\[FilledCircle]",
            StripOnInput->False,
            FontSize->10], 160], InsetBox[
           StyleBox["\[FilledCircle]",
            StripOnInput->False,
            FontSize->10], 161], InsetBox[
           StyleBox["\[FilledCircle]",
            StripOnInput->False,
            FontSize->10], 162], InsetBox[
           StyleBox["\[FilledCircle]",
            StripOnInput->False,
            FontSize->10], 163], InsetBox[
           StyleBox["\[FilledCircle]",
            StripOnInput->False,
            FontSize->10], 164], InsetBox[
           StyleBox["\[FilledCircle]",
            StripOnInput->False,
            FontSize->10], 165], InsetBox[
           StyleBox["\[FilledCircle]",
            StripOnInput->False,
            FontSize->10], 166], InsetBox[
           StyleBox["\[FilledCircle]",
            StripOnInput->False,
            FontSize->10], 167], InsetBox[
           StyleBox["\[FilledCircle]",
            StripOnInput->False,
            FontSize->10], 168], InsetBox[
           StyleBox["\[FilledCircle]",
            StripOnInput->False,
            FontSize->10], 169], InsetBox[
           StyleBox["\[FilledCircle]",
            StripOnInput->False,
            FontSize->10], 170], InsetBox[
           StyleBox["\[FilledCircle]",
            StripOnInput->False,
            FontSize->10], 171], InsetBox[
           StyleBox["\[FilledCircle]",
            StripOnInput->False,
            FontSize->10], 172], InsetBox[
           StyleBox["\[FilledCircle]",
            StripOnInput->False,
            FontSize->10], 173], InsetBox[
           StyleBox["\[FilledCircle]",
            StripOnInput->False,
            FontSize->10], 174], InsetBox[
           StyleBox["\[FilledCircle]",
            StripOnInput->False,
            FontSize->10], 175], InsetBox[
           StyleBox["\[FilledCircle]",
            StripOnInput->False,
            FontSize->10], 176], InsetBox[
           StyleBox["\[FilledCircle]",
            StripOnInput->False,
            FontSize->10], 177], InsetBox[
           StyleBox["\[FilledCircle]",
            StripOnInput->False,
            FontSize->10], 178], InsetBox[
           StyleBox["\[FilledCircle]",
            StripOnInput->False,
            FontSize->10], 179], InsetBox[
           StyleBox["\[FilledCircle]",
            StripOnInput->False,
            FontSize->10], 180], InsetBox[
           StyleBox["\[FilledCircle]",
            StripOnInput->False,
            FontSize->10], 181], InsetBox[
           StyleBox["\[FilledCircle]",
            StripOnInput->False,
            FontSize->10], 182], InsetBox[
           StyleBox["\[FilledCircle]",
            StripOnInput->False,
            FontSize->10], 183], InsetBox[
           StyleBox["\[FilledCircle]",
            StripOnInput->False,
            FontSize->10], 184], InsetBox[
           StyleBox["\[FilledCircle]",
            StripOnInput->False,
            FontSize->10], 185], InsetBox[
           StyleBox["\[FilledCircle]",
            StripOnInput->False,
            FontSize->10], 186], InsetBox[
           StyleBox["\[FilledCircle]",
            StripOnInput->False,
            FontSize->10], 187], InsetBox[
           StyleBox["\[FilledCircle]",
            StripOnInput->False,
            FontSize->10], 188], InsetBox[
           StyleBox["\[FilledCircle]",
            StripOnInput->False,
            FontSize->10], 189], InsetBox[
           StyleBox["\[FilledCircle]",
            StripOnInput->False,
            FontSize->10], 190], InsetBox[
           StyleBox["\[FilledCircle]",
            StripOnInput->False,
            FontSize->10], 191], InsetBox[
           StyleBox["\[FilledCircle]",
            StripOnInput->False,
            FontSize->10], 192], InsetBox[
           StyleBox["\[FilledCircle]",
            StripOnInput->False,
            FontSize->10], 193], InsetBox[
           StyleBox["\[FilledCircle]",
            StripOnInput->False,
            FontSize->10], 194], InsetBox[
           StyleBox["\[FilledCircle]",
            StripOnInput->False,
            FontSize->10], 195], InsetBox[
           StyleBox["\[FilledCircle]",
            StripOnInput->False,
            FontSize->10], 196], InsetBox[
           StyleBox["\[FilledCircle]",
            StripOnInput->False,
            FontSize->10], 197], InsetBox[
           StyleBox["\[FilledCircle]",
            StripOnInput->False,
            FontSize->10], 198], InsetBox[
           StyleBox["\[FilledCircle]",
            StripOnInput->False,
            FontSize->10], 199], InsetBox[
           StyleBox["\[FilledCircle]",
            StripOnInput->False,
            FontSize->10], 200], InsetBox[
           StyleBox["\[FilledCircle]",
            StripOnInput->False,
            FontSize->10], 201], InsetBox[
           StyleBox["\[FilledCircle]",
            StripOnInput->False,
            FontSize->10], 202], InsetBox[
           StyleBox["\[FilledCircle]",
            StripOnInput->False,
            FontSize->10], 203], InsetBox[
           StyleBox["\[FilledCircle]",
            StripOnInput->False,
            FontSize->10], 204], InsetBox[
           StyleBox["\[FilledCircle]",
            StripOnInput->False,
            FontSize->10], 205], InsetBox[
           StyleBox["\[FilledCircle]",
            StripOnInput->False,
            FontSize->10], 206], InsetBox[
           StyleBox["\[FilledCircle]",
            StripOnInput->False,
            FontSize->10], 207], InsetBox[
           StyleBox["\[FilledCircle]",
            StripOnInput->False,
            FontSize->10], 208], InsetBox[
           StyleBox["\[FilledCircle]",
            StripOnInput->False,
            FontSize->10], 209], InsetBox[
           StyleBox["\[FilledCircle]",
            StripOnInput->False,
            FontSize->10], 210], InsetBox[
           StyleBox["\[FilledCircle]",
            StripOnInput->False,
            FontSize->10], 211], InsetBox[
           StyleBox["\[FilledCircle]",
            StripOnInput->False,
            FontSize->10], 212], InsetBox[
           StyleBox["\[FilledCircle]",
            StripOnInput->False,
            FontSize->10], 213], InsetBox[
           StyleBox["\[FilledCircle]",
            StripOnInput->False,
            FontSize->10], 214], InsetBox[
           StyleBox["\[FilledCircle]",
            StripOnInput->False,
            FontSize->10], 215], InsetBox[
           StyleBox["\[FilledCircle]",
            StripOnInput->False,
            FontSize->10], 216], InsetBox[
           StyleBox["\[FilledCircle]",
            StripOnInput->False,
            FontSize->10], 217], InsetBox[
           StyleBox["\[FilledCircle]",
            StripOnInput->False,
            FontSize->10], 218], InsetBox[
           StyleBox["\[FilledCircle]",
            StripOnInput->False,
            FontSize->10], 219], InsetBox[
           StyleBox["\[FilledCircle]",
            StripOnInput->False,
            FontSize->10], 220], InsetBox[
           StyleBox["\[FilledCircle]",
            StripOnInput->False,
            FontSize->10], 221], InsetBox[
           StyleBox["\[FilledCircle]",
            StripOnInput->False,
            FontSize->10], 222], InsetBox[
           StyleBox["\[FilledCircle]",
            StripOnInput->False,
            FontSize->10], 223], InsetBox[
           StyleBox["\[FilledCircle]",
            StripOnInput->False,
            FontSize->10], 224], InsetBox[
           StyleBox["\[FilledCircle]",
            StripOnInput->False,
            FontSize->10], 225], InsetBox[
           StyleBox["\[FilledCircle]",
            StripOnInput->False,
            FontSize->10], 226], InsetBox[
           StyleBox["\[FilledCircle]",
            StripOnInput->False,
            FontSize->10], 227], InsetBox[
           StyleBox["\[FilledCircle]",
            StripOnInput->False,
            FontSize->10], 228], InsetBox[
           StyleBox["\[FilledCircle]",
            StripOnInput->False,
            FontSize->10], 229], InsetBox[
           StyleBox["\[FilledCircle]",
            StripOnInput->False,
            FontSize->10], 230], InsetBox[
           StyleBox["\[FilledCircle]",
            StripOnInput->False,
            FontSize->10], 231], InsetBox[
           StyleBox["\[FilledCircle]",
            StripOnInput->False,
            FontSize->10], 232], InsetBox[
           StyleBox["\[FilledCircle]",
            StripOnInput->False,
            FontSize->10], 233], InsetBox[
           StyleBox["\[FilledCircle]",
            StripOnInput->False,
            FontSize->10], 234], InsetBox[
           StyleBox["\[FilledCircle]",
            StripOnInput->False,
            FontSize->10], 235], InsetBox[
           StyleBox["\[FilledCircle]",
            StripOnInput->False,
            FontSize->10], 236], InsetBox[
           StyleBox["\[FilledCircle]",
            StripOnInput->False,
            FontSize->10], 237], InsetBox[
           StyleBox["\[FilledCircle]",
            StripOnInput->False,
            FontSize->10], 238], InsetBox[
           StyleBox["\[FilledCircle]",
            StripOnInput->False,
            FontSize->10], 239], InsetBox[
           StyleBox["\[FilledCircle]",
            StripOnInput->False,
            FontSize->10], 240], InsetBox[
           StyleBox["\[FilledCircle]",
            StripOnInput->False,
            FontSize->10], 241], InsetBox[
           StyleBox["\[FilledCircle]",
            StripOnInput->False,
            FontSize->10], 242], InsetBox[
           StyleBox["\[FilledCircle]",
            StripOnInput->False,
            FontSize->10], 243], InsetBox[
           StyleBox["\[FilledCircle]",
            StripOnInput->False,
            FontSize->10], 244], InsetBox[
           StyleBox["\[FilledCircle]",
            StripOnInput->False,
            FontSize->10], 245], InsetBox[
           StyleBox["\[FilledCircle]",
            StripOnInput->False,
            FontSize->10], 246], InsetBox[
           StyleBox["\[FilledCircle]",
            StripOnInput->False,
            FontSize->10], 247], InsetBox[
           StyleBox["\[FilledCircle]",
            StripOnInput->False,
            FontSize->10], 248], InsetBox[
           StyleBox["\[FilledCircle]",
            StripOnInput->False,
            FontSize->10], 249], InsetBox[
           StyleBox["\[FilledCircle]",
            StripOnInput->False,
            FontSize->10], 250], InsetBox[
           StyleBox["\[FilledCircle]",
            StripOnInput->False,
            FontSize->10], 251], InsetBox[
           StyleBox["\[FilledCircle]",
            StripOnInput->False,
            FontSize->10], 252], InsetBox[
           StyleBox["\[FilledCircle]",
            StripOnInput->False,
            FontSize->10], 253], InsetBox[
           StyleBox["\[FilledCircle]",
            StripOnInput->False,
            FontSize->10], 254]}, {}}],
       AspectRatio->NCache[GoldenRatio^(-1), 0.6180339887498948],
       Axes->True,
       AxesOrigin->{0.5, 0},
       BaseStyle->{
        FontFamily -> "Helvetica", FontSize -> 18, FontWeight -> "Bold"},
       Frame->{True, True, False, False},
       FrameLabel->{
         FormBox["\"Fold dev. paramter\"", TraditionalForm], 
         FormBox["\"Fold dev. best fit\"", TraditionalForm]},
       FrameStyle->Thickness[0.0025],
       PlotLabel->FormBox["\"kspl\"", TraditionalForm],
       PlotRange->{All, {0, 10}},
       PlotRangeClipping->True,
       PlotRangePadding->{Automatic, Automatic}], {576., -600.7290370648977}, 
      ImageScaled[{0.5, 0.5}], {360., 222.49223594996215`}]}, {InsetBox[
      GraphicsBox[GraphicsComplexBox[CompressedData["
1:eJztVvk/lGsfnmGMaWYYW0g6IkmcFktqbN+7RZQWS2UpUiJFOEfFiyhUlsgy
ySlpYShSimxHdEY+JUsTspQjjrK0mNsQisN7v//F+4Ofns/9eZ77fq7r+72+
131pHg5w8JKgUCjKVArlf8+lDbBxNpuJGI5fQn/cwjDhodVomkpD9UrXtVxP
YxAqdH+rlmCjtM1lh+/excAc2M4a1+GgvPrTyublGExo6os6hylIzaAto9KR
vG9FFzNFDJT+LUw3Nh1DrGPNKc5WIWwX5Pdn9E2AjY5vrOA2B22ei84/UomB
/fLik4Puk7DjsP5zoRKGmSqVkmI6BWkc8+tR3o5hKHRbWzKHhTLtBXNHsjEs
PT1yeaHKKAhLqwI+DYkg/I3yK947KVQ6df14xVly3j2+lKYxC2UdGjIwzsEw
7lgVIp0oi44ecH0S9ARD4M5kh/wrM7BaZqDq7ToMWD7VWGuQiuocmyL73TCU
rIzZWLtGDI9Wvb36VCSClw51Tbn6b6F1S8qZytkxeFB7UtKpTAqF504l5EZi
6Fmn3VX6XRrx8YoaTjIGtG/gUkSbCHQ+rqb6DIhAuTU+zSqcifit3BE5Ut9f
cUvdmJiDNJm9qa/+xFBunaFzeOYHCFc+E/yxHEOLObdaazEbBSxadkX/Hoa1
8ucmjSbpyITl5ykfhyE8qjMreTETPes1o7TcwPDMKLtlYRkH+e3sMq0l9Uxe
En9CdtsQ3CrJjckh9XxV/Jw31END/ha2kV0hGHYd3X/VRl4GVVcUMAwfYPgZ
qL5nXyUbLbRc4B50H4O3uSGt0ZyJjCgKMxlZGIrE2ipf5Vno5abIo7+T+nsY
V7DX2P4DifHVZilkfXpv4JofSWxkW/M9OKUAQ9sYmJ3qZaG6RReKR/JIP1Vb
JYuSx8Cxzv64/YwIPics62wfk0APrwT+RvUh+NmrEnLuUJCNDm9QYIdhxNTm
l/QeOjrMj/F0j8UgZ3iy/1X8KFA1drds+yKCbrTP/p0XG0U8vmhXkY/h+doc
lRw9FjrXEHttluCZ2mlscaz/K+hGexj4j4iAtpWnFkqbgfoYicT9hhiS2m8k
LP2NisrNBB5mLhjuVpvYDl6ZAu20aItb6gTPzckPCmMi4He8dPIg/VMVrJWN
I31rTB7WNRoUgeUovbPeRxJFWPJ3GPthYEx2rAjpmgXR7Y7dVptJv45LylQb
0dGtUDk/72iiJ0071p2/R+Hbqvhrh7+JoLTjUoN1AQdp5PGHkki/OmnQZHNy
DK5SryWsmRZB6PrnMX3GUsjljL9eRhjBd0Ap6GUTE5Xzsoe/3CY41Okrz+//
F6olAifOmpL/H3E9tbpkAhK0MubS5TA4B7NxlMZ3MHJfqtJNJ/oWDzC5cu+B
t8ck5TVDDFOmbPZlwv9S7Z1GIPwFlbLxgf4sFNXxhRvGJ/vDLTaoD3ZDfF2T
L+SMwnhBsVfPExriHmhuiAkm+lqQ+REZUFFNgMOHvH0YNqwo1//q0Q/LtulH
Lw8l/3M8WOrU3Qfxx9ozKWUY1G9KPMpq5iD39UNL9YneZ9WNqFxjBtKWkDcq
S8GQ+9dcOy2PgeS7XgwW8Uj9rUoKNvXNgr5e26rfST3pN7MEj5rZKPEL/VE3
0efP0HeBDToSKCmcn+7sQfBUrmEqtjOQesYzm/4rRH/pLYMPkTSia05GaCZg
6JVKLXQS9sKRtTUppiMY9BbJLnHLlkZK626gzkTiT66Wx500pmBL1d9i/iKy
P80iS7yDirz7W1gvnDD4YfPFe//DRLV+guy5mxhCatp8LO1/gpo1J+rJCsL3
1Vf+kk5p9FjpDNvqMplnplVoYSQFldRNG27bTfxGKroiZWUf1GS7HAh8R/hp
0X69IMdG/Tluf4iJn/rQg97oVArBVdM3yDpxAjI7o4o6rkugA/vFc7VHCJ4s
VTvXrDnQZEaq3LXGUO2nl8D1kkE3HZ5Fdj0k+PJ6c7tb6KgvTvYpg8zL1Ir4
fZ2F/4AR7ZP8n2lkvWZgzruEgm6c+ot3zp6sz8hq93zug2jV6ncuJWS+ffyn
puvaQemT1664PWOQfCSFUaz7GQRySc3jkhgeh8SoOi+RQt5q4Vu6SH/Dy4sc
ua8kkPdkzIkwb+J3zfGxD4TDUDGMdwYSvSVvOLdw9DEGmvwHXx8yL1+pd5ht
VBnUap1r0V+IYdPlEdXlOtLonN1ToWc80W+zbyGlgY6ksjKNX1/EkBFaVLv+
07+Qe4gyXGxB8JnGVcbKSaJlBb4y7GMYcnynnJ3us5CBz8muN7kYfsnfXA+1
C5A2J7m74joGte/5mQ1+0mjWlKHgeonUd4L+6Tzxj5Da1UY2xD/KbyswOhZ2
Qea0aZlnkhh8wsxeRIVNwEW31dMGHMKHqzZTMjcFe9NLrW00iP+YsnSdowZA
8b6lj+sqcj9OKup8kJFAV7eqBnseJPPoYBt/iD4LdpP3ooMtCR+DPJeIlSKY
Kd/FHiX+YZNZU5xzTwIVXpu2svYi51ee9ORunIU3uv5zQsAgW9Io7npOQ70T
HB6V+LPQ1k88/vM7CGu27pZjY7hwjdvoYMNALkiOY5mKIcIQNT5/yUKc4tf8
E8Rfhw7aJmwOnoKD58PWv1+MgSKOWm8eMgaJCuEZTsRPNp2d0IrZIoUOKUq6
K4cT/bLu74j93grO9i4/Q3njIOQoek9md4BgY44BlzYGH7fXh5ncmYA3A1VX
lxM/STUsiXoxTUFyLOF08B6iv051St4SDhK9NyuUJ/d/ueJelkLuABSkjQdJ
6RP8xSaP4gKoyGfDjLI+8Rceh5f9Q7wA+cfpfevOJHzFx+wcOmWRr9rWmZZS
8r0bZx2vaQwcUptPNM2K4J/8ADdBIx1dfvhZuZvoIXzcJ83OfA4+RoxPhFmR
+38+r8znlfm8Mp9X5vPKfF6ZzyvzeeX/PK/8FxV2dJs=
        "], {
         {RGBColor[0, 1, 1], InsetBox[
           StyleBox["\[FilledCircle]",
            StripOnInput->False,
            FontSize->10], 140], InsetBox[
           StyleBox["\[FilledCircle]",
            StripOnInput->False,
            FontSize->10], 141], InsetBox[
           StyleBox["\[FilledCircle]",
            StripOnInput->False,
            FontSize->10], 142], InsetBox[
           StyleBox["\[FilledCircle]",
            StripOnInput->False,
            FontSize->10], 143], InsetBox[
           StyleBox["\[FilledCircle]",
            StripOnInput->False,
            FontSize->10], 144], InsetBox[
           StyleBox["\[FilledCircle]",
            StripOnInput->False,
            FontSize->10], 145], InsetBox[
           StyleBox["\[FilledCircle]",
            StripOnInput->False,
            FontSize->10], 146], InsetBox[
           StyleBox["\[FilledCircle]",
            StripOnInput->False,
            FontSize->10], 147], InsetBox[
           StyleBox["\[FilledCircle]",
            StripOnInput->False,
            FontSize->10], 148], InsetBox[
           StyleBox["\[FilledCircle]",
            StripOnInput->False,
            FontSize->10], 149], InsetBox[
           StyleBox["\[FilledCircle]",
            StripOnInput->False,
            FontSize->10], 150], InsetBox[
           StyleBox["\[FilledCircle]",
            StripOnInput->False,
            FontSize->10], 151], InsetBox[
           StyleBox["\[FilledCircle]",
            StripOnInput->False,
            FontSize->10], 152], InsetBox[
           StyleBox["\[FilledCircle]",
            StripOnInput->False,
            FontSize->10], 153], InsetBox[
           StyleBox["\[FilledCircle]",
            StripOnInput->False,
            FontSize->10], 154], InsetBox[
           StyleBox["\[FilledCircle]",
            StripOnInput->False,
            FontSize->10], 155], InsetBox[
           StyleBox["\[FilledCircle]",
            StripOnInput->False,
            FontSize->10], 156], InsetBox[
           StyleBox["\[FilledCircle]",
            StripOnInput->False,
            FontSize->10], 157], InsetBox[
           StyleBox["\[FilledCircle]",
            StripOnInput->False,
            FontSize->10], 158], InsetBox[
           StyleBox["\[FilledCircle]",
            StripOnInput->False,
            FontSize->10], 159], InsetBox[
           StyleBox["\[FilledCircle]",
            StripOnInput->False,
            FontSize->10], 160], InsetBox[
           StyleBox["\[FilledCircle]",
            StripOnInput->False,
            FontSize->10], 161], InsetBox[
           StyleBox["\[FilledCircle]",
            StripOnInput->False,
            FontSize->10], 162], InsetBox[
           StyleBox["\[FilledCircle]",
            StripOnInput->False,
            FontSize->10], 163], InsetBox[
           StyleBox["\[FilledCircle]",
            StripOnInput->False,
            FontSize->10], 164], InsetBox[
           StyleBox["\[FilledCircle]",
            StripOnInput->False,
            FontSize->10], 165], InsetBox[
           StyleBox["\[FilledCircle]",
            StripOnInput->False,
            FontSize->10], 166], InsetBox[
           StyleBox["\[FilledCircle]",
            StripOnInput->False,
            FontSize->10], 167], InsetBox[
           StyleBox["\[FilledCircle]",
            StripOnInput->False,
            FontSize->10], 168], InsetBox[
           StyleBox["\[FilledCircle]",
            StripOnInput->False,
            FontSize->10], 169], InsetBox[
           StyleBox["\[FilledCircle]",
            StripOnInput->False,
            FontSize->10], 170], InsetBox[
           StyleBox["\[FilledCircle]",
            StripOnInput->False,
            FontSize->10], 171], InsetBox[
           StyleBox["\[FilledCircle]",
            StripOnInput->False,
            FontSize->10], 172], InsetBox[
           StyleBox["\[FilledCircle]",
            StripOnInput->False,
            FontSize->10], 173], InsetBox[
           StyleBox["\[FilledCircle]",
            StripOnInput->False,
            FontSize->10], 174], InsetBox[
           StyleBox["\[FilledCircle]",
            StripOnInput->False,
            FontSize->10], 175], InsetBox[
           StyleBox["\[FilledCircle]",
            StripOnInput->False,
            FontSize->10], 176], InsetBox[
           StyleBox["\[FilledCircle]",
            StripOnInput->False,
            FontSize->10], 177], InsetBox[
           StyleBox["\[FilledCircle]",
            StripOnInput->False,
            FontSize->10], 178], InsetBox[
           StyleBox["\[FilledCircle]",
            StripOnInput->False,
            FontSize->10], 179], InsetBox[
           StyleBox["\[FilledCircle]",
            StripOnInput->False,
            FontSize->10], 180], InsetBox[
           StyleBox["\[FilledCircle]",
            StripOnInput->False,
            FontSize->10], 181], InsetBox[
           StyleBox["\[FilledCircle]",
            StripOnInput->False,
            FontSize->10], 182], InsetBox[
           StyleBox["\[FilledCircle]",
            StripOnInput->False,
            FontSize->10], 183], InsetBox[
           StyleBox["\[FilledCircle]",
            StripOnInput->False,
            FontSize->10], 184], InsetBox[
           StyleBox["\[FilledCircle]",
            StripOnInput->False,
            FontSize->10], 185], InsetBox[
           StyleBox["\[FilledCircle]",
            StripOnInput->False,
            FontSize->10], 186], InsetBox[
           StyleBox["\[FilledCircle]",
            StripOnInput->False,
            FontSize->10], 187], InsetBox[
           StyleBox["\[FilledCircle]",
            StripOnInput->False,
            FontSize->10], 188], InsetBox[
           StyleBox["\[FilledCircle]",
            StripOnInput->False,
            FontSize->10], 189], InsetBox[
           StyleBox["\[FilledCircle]",
            StripOnInput->False,
            FontSize->10], 190], InsetBox[
           StyleBox["\[FilledCircle]",
            StripOnInput->False,
            FontSize->10], 191], InsetBox[
           StyleBox["\[FilledCircle]",
            StripOnInput->False,
            FontSize->10], 192], InsetBox[
           StyleBox["\[FilledCircle]",
            StripOnInput->False,
            FontSize->10], 193], InsetBox[
           StyleBox["\[FilledCircle]",
            StripOnInput->False,
            FontSize->10], 194], InsetBox[
           StyleBox["\[FilledCircle]",
            StripOnInput->False,
            FontSize->10], 195], InsetBox[
           StyleBox["\[FilledCircle]",
            StripOnInput->False,
            FontSize->10], 196], InsetBox[
           StyleBox["\[FilledCircle]",
            StripOnInput->False,
            FontSize->10], 197], InsetBox[
           StyleBox["\[FilledCircle]",
            StripOnInput->False,
            FontSize->10], 198], InsetBox[
           StyleBox["\[FilledCircle]",
            StripOnInput->False,
            FontSize->10], 199], InsetBox[
           StyleBox["\[FilledCircle]",
            StripOnInput->False,
            FontSize->10], 200], InsetBox[
           StyleBox["\[FilledCircle]",
            StripOnInput->False,
            FontSize->10], 201], InsetBox[
           StyleBox["\[FilledCircle]",
            StripOnInput->False,
            FontSize->10], 202], InsetBox[
           StyleBox["\[FilledCircle]",
            StripOnInput->False,
            FontSize->10], 203], InsetBox[
           StyleBox["\[FilledCircle]",
            StripOnInput->False,
            FontSize->10], 204], InsetBox[
           StyleBox["\[FilledCircle]",
            StripOnInput->False,
            FontSize->10], 205], InsetBox[
           StyleBox["\[FilledCircle]",
            StripOnInput->False,
            FontSize->10], 206], InsetBox[
           StyleBox["\[FilledCircle]",
            StripOnInput->False,
            FontSize->10], 207], InsetBox[
           StyleBox["\[FilledCircle]",
            StripOnInput->False,
            FontSize->10], 208], InsetBox[
           StyleBox["\[FilledCircle]",
            StripOnInput->False,
            FontSize->10], 209], InsetBox[
           StyleBox["\[FilledCircle]",
            StripOnInput->False,
            FontSize->10], 210], InsetBox[
           StyleBox["\[FilledCircle]",
            StripOnInput->False,
            FontSize->10], 211], InsetBox[
           StyleBox["\[FilledCircle]",
            StripOnInput->False,
            FontSize->10], 212], InsetBox[
           StyleBox["\[FilledCircle]",
            StripOnInput->False,
            FontSize->10], 213], InsetBox[
           StyleBox["\[FilledCircle]",
            StripOnInput->False,
            FontSize->10], 214], InsetBox[
           StyleBox["\[FilledCircle]",
            StripOnInput->False,
            FontSize->10], 215], InsetBox[
           StyleBox["\[FilledCircle]",
            StripOnInput->False,
            FontSize->10], 216], InsetBox[
           StyleBox["\[FilledCircle]",
            StripOnInput->False,
            FontSize->10], 217], InsetBox[
           StyleBox["\[FilledCircle]",
            StripOnInput->False,
            FontSize->10], 218], InsetBox[
           StyleBox["\[FilledCircle]",
            StripOnInput->False,
            FontSize->10], 219], InsetBox[
           StyleBox["\[FilledCircle]",
            StripOnInput->False,
            FontSize->10], 220], InsetBox[
           StyleBox["\[FilledCircle]",
            StripOnInput->False,
            FontSize->10], 221], InsetBox[
           StyleBox["\[FilledCircle]",
            StripOnInput->False,
            FontSize->10], 222], InsetBox[
           StyleBox["\[FilledCircle]",
            StripOnInput->False,
            FontSize->10], 223], InsetBox[
           StyleBox["\[FilledCircle]",
            StripOnInput->False,
            FontSize->10], 224], InsetBox[
           StyleBox["\[FilledCircle]",
            StripOnInput->False,
            FontSize->10], 225], InsetBox[
           StyleBox["\[FilledCircle]",
            StripOnInput->False,
            FontSize->10], 226], InsetBox[
           StyleBox["\[FilledCircle]",
            StripOnInput->False,
            FontSize->10], 227], InsetBox[
           StyleBox["\[FilledCircle]",
            StripOnInput->False,
            FontSize->10], 228], InsetBox[
           StyleBox["\[FilledCircle]",
            StripOnInput->False,
            FontSize->10], 229], InsetBox[
           StyleBox["\[FilledCircle]",
            StripOnInput->False,
            FontSize->10], 230], InsetBox[
           StyleBox["\[FilledCircle]",
            StripOnInput->False,
            FontSize->10], 231], InsetBox[
           StyleBox["\[FilledCircle]",
            StripOnInput->False,
            FontSize->10], 232], InsetBox[
           StyleBox["\[FilledCircle]",
            StripOnInput->False,
            FontSize->10], 233], InsetBox[
           StyleBox["\[FilledCircle]",
            StripOnInput->False,
            FontSize->10], 234], InsetBox[
           StyleBox["\[FilledCircle]",
            StripOnInput->False,
            FontSize->10], 235], InsetBox[
           StyleBox["\[FilledCircle]",
            StripOnInput->False,
            FontSize->10], 236], InsetBox[
           StyleBox["\[FilledCircle]",
            StripOnInput->False,
            FontSize->10], 237], InsetBox[
           StyleBox["\[FilledCircle]",
            StripOnInput->False,
            FontSize->10], 238], InsetBox[
           StyleBox["\[FilledCircle]",
            StripOnInput->False,
            FontSize->10], 239], InsetBox[
           StyleBox["\[FilledCircle]",
            StripOnInput->False,
            FontSize->10], 240], InsetBox[
           StyleBox["\[FilledCircle]",
            StripOnInput->False,
            FontSize->10], 241], InsetBox[
           StyleBox["\[FilledCircle]",
            StripOnInput->False,
            FontSize->10], 242], InsetBox[
           StyleBox["\[FilledCircle]",
            StripOnInput->False,
            FontSize->10], 243], InsetBox[
           StyleBox["\[FilledCircle]",
            StripOnInput->False,
            FontSize->10], 244], InsetBox[
           StyleBox["\[FilledCircle]",
            StripOnInput->False,
            FontSize->10], 245], InsetBox[
           StyleBox["\[FilledCircle]",
            StripOnInput->False,
            FontSize->10], 246], InsetBox[
           StyleBox["\[FilledCircle]",
            StripOnInput->False,
            FontSize->10], 247], InsetBox[
           StyleBox["\[FilledCircle]",
            StripOnInput->False,
            FontSize->10], 248], InsetBox[
           StyleBox["\[FilledCircle]",
            StripOnInput->False,
            FontSize->10], 249], InsetBox[
           StyleBox["\[FilledCircle]",
            StripOnInput->False,
            FontSize->10], 250], InsetBox[
           StyleBox["\[FilledCircle]",
            StripOnInput->False,
            FontSize->10], 251], InsetBox[
           StyleBox["\[FilledCircle]",
            StripOnInput->False,
            FontSize->10], 252], InsetBox[
           StyleBox["\[FilledCircle]",
            StripOnInput->False,
            FontSize->10], 253], InsetBox[
           StyleBox["\[FilledCircle]",
            StripOnInput->False,
            FontSize->10], 254], InsetBox[
           StyleBox["\[FilledCircle]",
            StripOnInput->False,
            FontSize->10], 255], InsetBox[
           StyleBox["\[FilledCircle]",
            StripOnInput->False,
            FontSize->10], 256], InsetBox[
           StyleBox["\[FilledCircle]",
            StripOnInput->False,
            FontSize->10], 257], InsetBox[
           StyleBox["\[FilledCircle]",
            StripOnInput->False,
            FontSize->10], 258], InsetBox[
           StyleBox["\[FilledCircle]",
            StripOnInput->False,
            FontSize->10], 259], InsetBox[
           StyleBox["\[FilledCircle]",
            StripOnInput->False,
            FontSize->10], 260], InsetBox[
           StyleBox["\[FilledCircle]",
            StripOnInput->False,
            FontSize->10], 261], InsetBox[
           StyleBox["\[FilledCircle]",
            StripOnInput->False,
            FontSize->10], 262], InsetBox[
           StyleBox["\[FilledCircle]",
            StripOnInput->False,
            FontSize->10], 263], InsetBox[
           StyleBox["\[FilledCircle]",
            StripOnInput->False,
            FontSize->10], 264], InsetBox[
           StyleBox["\[FilledCircle]",
            StripOnInput->False,
            FontSize->10], 265], InsetBox[
           StyleBox["\[FilledCircle]",
            StripOnInput->False,
            FontSize->10], 266], InsetBox[
           StyleBox["\[FilledCircle]",
            StripOnInput->False,
            FontSize->10], 267], InsetBox[
           StyleBox["\[FilledCircle]",
            StripOnInput->False,
            FontSize->10], 268], InsetBox[
           StyleBox["\[FilledCircle]",
            StripOnInput->False,
            FontSize->10], 269], InsetBox[
           StyleBox["\[FilledCircle]",
            StripOnInput->False,
            FontSize->10], 270], InsetBox[
           StyleBox["\[FilledCircle]",
            StripOnInput->False,
            FontSize->10], 271], InsetBox[
           StyleBox["\[FilledCircle]",
            StripOnInput->False,
            FontSize->10], 272], InsetBox[
           StyleBox["\[FilledCircle]",
            StripOnInput->False,
            FontSize->10], 273], InsetBox[
           StyleBox["\[FilledCircle]",
            StripOnInput->False,
            FontSize->10], 274], InsetBox[
           StyleBox["\[FilledCircle]",
            StripOnInput->False,
            FontSize->10], 275], InsetBox[
           StyleBox["\[FilledCircle]",
            StripOnInput->False,
            FontSize->10], 276], InsetBox[
           StyleBox["\[FilledCircle]",
            StripOnInput->False,
            FontSize->10], 277], InsetBox[
           StyleBox["\[FilledCircle]",
            StripOnInput->False,
            FontSize->10], 278]}, {}}],
       AspectRatio->NCache[GoldenRatio^(-1), 0.6180339887498948],
       Axes->True,
       AxesOrigin->{0.5, 0},
       BaseStyle->{
        FontFamily -> "Helvetica", FontSize -> 18, FontWeight -> "Bold"},
[truncated: 165,444 more chars]
